# Supplementary material for: Personality type profiles of medical students and their differences by gender, age, and academic level in Korea: a cross-sectional study
Source: J Educ Eval Health Prof. 2026 Apr 28;23:7. doi: 10.3352/jeehp.2026.23.7 (PMC13213262; doi:10.3352/jeehp.2026.23.7)
Supplement: Supplementary file 1 [file jeehp-23-07-dataset1.csv]

검사지NO	학교	학년	sex1남2여	한국나이환산199921세	나이코딩119세22021322234242552627628이상	나이코딩211920221223232442526527이상	나이코디3	작성일	선호1차동1세2네3곡4	선호2차동1세2네3곡4	조합유형R동T세B네C곡	그림선택도형3번그린도형	내향외향	그림TypeA1	그림타입1	일	이	삼	사	오	육	칠	팔	구	십	이일	이이	이삼	이사	이오	이육	이칠	이팔	이구	이십	삼일	삼이	삼삼	삼사	삼오	삼육	삼칠	삼팔	삼구	삼십	사일	사이	사삼	사사
55	가톨릭의대	1	2	19	1	1	1	190916	1	2	RT	동그라미	1	동그라미 심플형	1	3	3	3	4	4	3	3	4	4	4	3	4	3	4	3	3	4	3	3	4	3	2	2	2	2	2	3	3	3	3	3	2	2	2
58	가톨릭의대	1	2	19	1	1	1	190916	4	1	CR	세모	2	세모 심플형	2	4	4	3	5	4	4	4	5	4	4	3	4	4	4	4	4	4	3	3	3	4	3	3	4	4	3	4	3	3	2	4	4	4	3
62	가톨릭의대	1	1	19	1	1	1	190916	4	3	CB	네모	2	네모 몰입형	7	5	4	4	4	4	4	4	4	4	4	3	3	3	3	3	4	3	3	3	4	5	5	5	5	4	3	4	4	3	4	4	4	4	3
64	가톨릭의대	1	2	19	1	1	1	190916	2	1	TR	네모	1	네모 트래버스	11	4	3	4	4	4	3	4	4	4	4	4	4	4	5	4	4	4	4	4	4	4	4	4	3	3	3	4	4	2	3	2	2	3	2
66	가톨릭의대	1	2	19	1	1	1	190916	3	1	BR	네모	2	네모 몰입형	7	3	4	3	4	3	2	4	3	3	4	3	3	3	3	3	3	2	3	3	3	4	4	4	4	4	4	4	4	5	5	3	4	2	3
87	가톨릭의대	1	1	19	1	1	1	190916	1	4	RC	에스	1	에스 심플형	4	3	4	3	4	4	3	4	4	5	4	3	3	3	3	2	3	4	4	3	3	4	3	4	4	3	2	3	2	4	4	2	2	2	4
89	가톨릭의대	1	1	19	1	1	1	190916	1	3	RB	네모	1	네모 심플형	3	5	4	5	5	5	5	3	4	5	4	3	4	4	4	2	2	5	3	3	3	4	4	5	3	4	3	4	4	2	4	3	5	2	2
93	가톨릭의대	1	1	19	1	1	1	190916	1	3	RB	에스	1	에스 심플형	4	4	5	5	4	5	5	4	4	5	4	2	3	3	4	3	3	4	2	5	5	4	5	5	4	3	2	4	5	4	5	2	3	4	4
409	건양의대	2	1	19	1	1	1	20190904	3	1	BR	네모	2	네모 몰입형	7	4	4	4	4	5	4	3	4	4	3	4	3	3	3	3	3	2	3	3	5	5	5	4	4	4	5	5	4	3	4	3	4	2	3
424	건양의대	2	1	19	1	1	1	20190904	1	3	RB	.	2	.		4	4	4	4	5	4	4	5	4	4	2	3	3	2	2	2	4	2	3	1	4	4	5	4	3	4	4	3	4	5	3	1	1	1
450	건양의대	1	1	19	1	1	1	20190905	1	3	RB	동그라미	2	동그라미 심플형	1	5	5	5	5	5	5	5	5	5	5	3	3	3	3	5	5	5	4	4	5	5	5	5	5	5	5	5	5	5	5	1	1	3	3
452	건양의대	1	1	19	1	1	1	20190905	3	4	BC	동그라미	2	동그라미 중복형	13	4	4	2	4	4	2	3	4	3	3	2	2	2	4	4	2	2	2	3	4	5	4	5	5	5	5	4	5	3	4	5	5	5	5
454	건양의대	1	1	19	1	1	1	20190905	1	3	RB	동그라미	2	동그라미 몰입형	5	4	4	2	4	4	2	5	5	3	4	2	2	3	2	1	4	5	2	3	2	4	2	3	5	1	2	4	3	2	4	1	1	1	1
477	건양의대	1	2	19	1	1	1	20190905	1	2	RT	세모	1	네모 트래버스	11	4	4	4	4	4	5	4	5	5	4	4	5	4	5	4	5	4	4	4	4	5	4	4	4	4	4	4	4	4	4	4	4	3	3
495	건양의대	1	1	19	1	1	1	20190905	2	1	TR	동그라미	2	동그라미 심플형	1	5	4	5	4	4	4	4	4	4	5	4	4	4	5	4	5	5	4	4	5	3	4	4	4	4	4	4	4	3	4	2	2	3	3
824	경북의대	1	2	19	1	1	1	20210520	4	2	CT	동그라미	2	동그라미 심플형	1	3	2	4	2	4	3	2	2	4	3	2	3	2	4	5	3	3	3	3	4	4	2	3	5	4	1	2	3	3	3	4	4	4	4
825	경북의대	1	1	19	1	1	1	20210520	3	1	BR	네모	2	네모 심플형	3	4	4	3	3	4	3	3	4	3	3	2	2	4	4	3	3	3	2	3	4	4	3	5	4	4	3	3	3	3	3	2	4	2	3
826	경북의대	1	1	19	1	1	1	20210520	2	3	TB	동그라미	1	동그라미 트래버스	9	4	4	4	4	4	4	3	3	4	4	5	5	4	4	4	4	5	5	5	5	4	3	5	4	3	3	4	5	4	5	3	4	5	3
827	경북의대	1	1	19	1	1	1	20210520	1	4	RC	세모	2	세모 심플형	2	4	4	5	4	4	5	4	4	5	4	3	4	4	3	4	3	3	3	4	3	5	4	4	4	4	4	4	3	4	4	4	4	3	4
41	가톨릭의대	1	1	20	2	1	1	190916	1	3	RB	동그라미	2	동그라미 심플형	1	4	5	3	4	4	4	3	4	3	4	4	4	3	4	3	4	2	3	3	4	4	4	5	4	3	3	4	3	3	4	2	2	2	2
42	가톨릭의대	1	1	20	2	1	1	190916	3	1	BR	동그라미	2	동그라미 몰입형	5	4	3	2	4	4	3	3	3	2	4	4	4	3	3	3	3	1	3	2	4	4	4	4	3	4	5	5	4	5	5	1	1	3	3
43	가톨릭의대	1	1	20	2	1	1	190916	2	3	TB	세모	2	세모 트래버스	10	4	4	4	4	4	3	4	4	4	4	4	5	4	4	4	4	4	4	4	4	4	4	5	4	4	4	4	4	3	5	4	4	4	3
44	가톨릭의대	1	1	20	2	1	1	190916	2	3	TB	네모	2	네모 몰입협	7	3	4	3	4	4	3	3	3	3	4	4	4	3	3	3	5	5	3	3	5	4	4	4	4	3	4	5	4	3	2	2	3	4	2
47	가톨릭의대	1	1	20	2	1	1	190916	3	1	BR	동그라미	2	동그라미 심플형	1	4	4	3	4	4	4	5	4	4	4	3	3	4	3	3	4	3	4	3	4	5	4	4	4	4	4	4	3	5	4	4	5	4	5
50	가톨릭의대	1	1	20	2	1	1	190916	1	3	RB	동그라미	2	동그라미 몰입형	5	4	4	3	5	5	4	5	5	5	5	2	2	2	2	2	3	2	2	2	3	5	5	5	5	3	4	5	5	3	2	1	2	2	2
51	가톨릭의대	1	2	20	2	1	1	190916	3	4	BC	세모	2	세모 심플형	2	3	2	2	4	3	3	4	4	3	4	5	3	3	2	2	5	3	3	5	5	5	5	4	4	5	2	4	4	5	5	4	5	3	3
52	가톨릭의대	1	1	20	2	1	1	190916	3	2	BT	동그라미	2	동그라미 심플형	1	4	3	2	4	3	3	3	5	4	5	4	4	4	4	4	4	5	4	4	5	3	5	4	5	5	4	5	5	5	5	3	4	4	3
54	가톨릭의대	1	1	20	2	1	1	190916	1	4	RC	에스	2	에스 심플형	4	3	2	3	3	3	3	4	3	3	4	2	2	1	2	2	2	3	3	5	3	2	2	2	1	4	4	2	3	1	3	4	3	3	3
56	가톨릭의대	1		20	2	1	1	190916	3	1	BR	동그라미	2	동그라미 심플형	1	4	4	4	4	4	4	4	4	4	5	4	4	4	3	3	3	2	4	5	5	5	4	4	5	5	3	5	5	4	3	4	5	3	2
57	가톨릭의대	1	1	20	2	1	1	190916	2	4	TC	동그라미	1	동그라미 심플형	1	4	3	3	3	4	2	2	3	3	5	5	5	3	4	5	5	5	5	5	4	4	4	3	5	3	5	5	5	2	1	3	4	4	2
60	가톨릭의대	1	2	20	2	1	1	190916	4	2	CT	세모	1	세모 심플형	2	3	3	2	4	4	2	5	5	5	5	4	4	4	4	4	3	4	4	2	5	5	3	4	4	3	3	5	5	3	3	5	5	4	3
61	가톨릭의대	1	2	20	2	1	1	190916	3	2	BT	네모	2	네모 심플형	3	4	3	3	3	3	3	2	2	3	3	5	4	3	4	2	4	2	4	4	4	4	3	4	4	3	4	4	4	4	4	2	4	2	2
63	가톨릭의대	1	1	20	2	1	1	190916	1	4	RC	동그라미	1	동그라미 중복형	13	5	5	5	5	5	5	5	5	5	5	4	4	4	4	4	5	4	4	4	5	5	4	5	4	4	3	4	4	3	3	5	5	5	5
65	가톨릭의대	1	1	20	2	1	1	190916	1	2	RT	세모	2	세모 심플형	2	4	4	3	3	4	3	2	3	4	4	4	3	3	2	3	5	3	3	3	3	2	4	4	3	2	3	4	3	3	3	2	2	3	2
68	가톨릭의대	1	1	20	2	1	1	190916	1	2	RT	동그라미	1	동그라미 몰입형	5	5	4	5	4	4	4	5	5	5	5	5	5	4	4	4	5	5	5	3	4	5	4	5	4	4	4	5	5	4	3	3	2	2	2
69	가톨릭의대	1	1	20	2	1	1	190916	4	3	CB	동그라미	2	동그라미 심플형	1	3	2	4	3	3	3	4	4	4	5	3	3	3	3	3	3	3	3	3	1	4	2	4	3	3	5	5	5	5	1	4	5	5	3
70	가톨릭의대	1	1	20	2	1	1	190916	3	1	BR	동그라미	2	동그라미 심플형	1	2	3	3	4	3	3	3	4	4	4	3	3	3	3	2	3	4	3	3	3	4	4	4	3	3	3	3	4	4	3	2	2	2	2
71	가톨릭의대	1	1	20	2	1	1	190916	1	3	RB	에스	2	에스 심플형	4	4	4	4	4	4	4	3	4	4	4	3	4	3	4	3	3	4	3	3	3	5	4	3	4	4	3	3	3	4	4	3	3	3	3
72	가톨릭의대	1	1	20	2	1	1	190916	4	1	CR	에스	2	에스 심플형	4	5	4	4	4	4	4	4	3	4	4	4	4	3	4	4	4	4	3	3	4	4	3	3	3	3	4	4	3	3	4	5	5	4	4
75	가톨릭의대	1	1	20	2	1	1	190916	1	4	RC	동그라미	2	동그라미 중복형	13	4	3	4	4	3	3	3	4	3	3	2	2	1	1	2	2	3	3	3	2	4	3	3	3	4	2	4	5	2	2	4	5	3	4
77	가톨릭의대	1	1	20	2	1	1	190916	1	3	RB	에스	2	에스 심플형	4	3	4	4	4	3	3	4	3	4	4	3	3	3	3	4	4	3	3	4	3	4	3	3	3	3	3	4	4	4	3	3	3	3	3
78	가톨릭의대	1	2	20	2	1	1	190916	2	1	TR	동그라미	1	동그라미 몰입형	5	4	4	3	3	3	4	4	4	4	3	4	4	3	5	4	3	5	5	5	5	4	3	4	3	3	2	4	4	2	3	3	4	2	2
82	가톨릭의대	1	1	20	2	1	1	190916	3	1	BR	세모	2	세모 심플형	2	4	4	4	4	4	4	4	4	4	4	3	3	3	3	3	4	3	3	4	5	5	5	5	4	4	4	5	5	5	5	3	3	3	3
83	가톨릭의대	1	1	20	2	1	1	190916	3	1	BR	동그라미	2	동그라미 심플형	1	4	4	4	4	4	4	3	3	3	3	3	2	3	3	3	3	3	3	3	3	4	3	3	4	4	3	4	4	4	3	4	3	3	3
84	가톨릭의대	1	2	20	2	1	1	190916	3	1	BR	네모	2	네모 몰입형	7	4	5	4	4	3	2	4	2	2	3	1	2	1	3	3	2	1	2	3	4	4	4	4	5	4	3	4	5	4	5	1	1	1	1
86	가톨릭의대	1	1	20	2	1	1	190916	1	3	RB	동그라미	2	동그라미 심플형	1	5	4	4	4	4	3	3	4	4	4	3	4	3	4	4	5	4	3	4	3	5	5	4	3	4	2	4	5	3	3	4	2	3	4
88	가톨릭의대	1	1	20	2	1	1	190916	3	1	BR	네모	2	네모 심플형	3	5	4	4	4	4	5	3	4	4	3	2	3	2	5	3	3	3	2	4	4	5	4	3	5	4	4	3	5	5	5	4	4	3	2
91	가톨릭의대	1	1	20	2	1	1	190916	3	2	BT	동그라미	2	동그라미 심플형	1	3	3	2	3	3	2	3	3	3	3	4	4	4	4	4	3	2	4	4	4	5	4	4	4	3	4	5	5	4	5	1	1	4	1
94	가톨릭의대	1	2	20	2	1	1	190916	2	3	TB	세모	1	세모 심플형	2	4	5	4	4	5	5	3	4	4	5	4	5	4	5	4	5	5	4	5	5	5	5	5	5	5	4	5	5	3	4	2	2	2	3
95	가톨릭의대	1	2	20	2	1	1	190916	1	4	RC	에스	1	에스 심플형	4	5	5	5	5	5	4	3	3	5	4	2	2	2	2	2	2	4	4	4	3	2	4	4	2	3	2	4	4	1	1	4	4	3	1
96	가톨릭의대	1	1	20	2	1	1	190916	2	3	TB	동그라미	1	동그라미 심플형	1	4	4	4	4	4	4	4	4	4	4	4	5	4	4	4	5	5	4	4	4	3	3	4	4	4	3	4	5	3	3	3	3	4	4
98	가톨릭의대	1	1	20	2	1	1	190916	1	3	RB	동그라미	2	동그라미 심플형	1	4	4	4	4	4	4	5	3	4	4	2	2	2	2	1	3	3	2	2	2	3	2	4	4	2	3	4	3	4	5	2	3	2	1
100	가톨릭의대	1	1	20	2	1	1	190916	2	1	TR	동그라미	1	동그라미 심플형	1	4	4	4	4	3	4	4	4	4	4	5	5	4	4	4	4	4	4	4	4	3	4	4	4	4	4	4	4	4	4	3	3	4	4
101	가톨릭의대	1	2	20	2	1	1	190916	4	1	CR	네모	2	네모 심플형	3	4	5	3	3	4	2	1	2	3	3	3	3	3	3	2	2	3	4	3	4	2	2	4	3	3	2	5	5	2	3	4	4	2	3
102	가톨릭의대	1	2	20	2	1	1	190916	2	1	TR	동그라미	2	동그라미 트래버스	9	5	5	4	4	4	4	3	3	3	5	5	5	5	5	5	5	4	3	3	4	3	3	3	4	3	4	4	4	5	4	5	5	3	1
104	가톨릭의대	1	2	20	2	1	1	190916	3	4	BC	동그라미	2	동그라미 중복형	13	3	4	4	4	4	3	2	3	4	4	3	2	2	3	3	3	3	4	3	4	5	4	4	4	5	5	5	4	3	3	4	5	4	2
105	가톨릭의대	1	1	20	2	1	1	190916	1	3	RB	네모	1	동그라미 심플형	1	4	4	4	4	4	4	4	4	5	5	4	4	4	4	4	5	4	4	4	4	5	4	5	4	4	4	4	4	4	4	3	3	4	4
106	가톨릭의대	1	2	20	2	1	1	190916	3	1	BR	세모	2	세모 심플형	2	4	4	4	4	4	3	4	4	4	4	4	4	3	3	4	4	3	4	4	4	4	4	4	4	4	4	4	5	5	5	3	4	2	2
107	가톨릭의대	1	2	20	2	1	1	190916	4	2	CT	세모	1	세모 트래버스	10	5	3	5	3	4	5	4	2	5	4	5	5	4	3	4	5	5	4	4	4	3	3	1	4	5	2	3	3	2	1	5	5	3	3
109	가톨릭의대	1	2	20	2	1	1	190916	1	2	RT	에스	1	에스 중첩형	20	4	4	4	4	4	4	4	4	4	4	4	4	3	3	3	2	4	3	5	4	4	3	2	3	3	3	4	4	4	3	2	1	1	1
110	가톨릭의대	1	1	20	2	1	1	190916	1	2	RT	세모	1	세모 중복형	14	3	4	3	3	4	3	4	3	3	4	2	3	3	3	3	3	3	3	3	3	2	2	2	4	2	3	4	4	2	2	2	2	2	2
112	가톨릭의대	1	1	20	2	1	1	190916	3	4	BC	동그라미	2	동그라미 심플형	1	4	4	4	4	4	5	5	5	5	4	5	5	5	5	5	5	5	5	5	5	5	5	5	5	5	5	5	5	5	5	5	5	5	5
117	가톨릭의대	1	1	20	2	1	1	190916	1	3	RB	동그라미	2	동그라미 심플형	1	5	5	5	5	5	5	5	5	5	4	3	2	2	3	1	2	2	3	2	2	3	3	4	3	2	2	2	3	2	2	2	2	3	2
118	가톨릭의대	1	1	20	2	1	1	190916	1	2	RT	동그라미	1	동그라미 심플형	1	5	5	5	5	5	5	5	5	5	5	5	5	5	5	5	5	5	5	5	5	3	2	2	4	2	2	5	5	1	1	5	5	5	5
119	가톨릭의대	1	1	20	2	1	1	190916	1	3	RB	세모	2	세모 심플형	2	5	5	5	5	4	5	5	5	5	5	2	4	2	5	5	1	5	2	5	5	5	2	5	5	3	4	5	5	2	1	3	3	5	2
125	가톨릭의대	1	1	20	2	1	1	190916	3	1	BR	동그라미	2	동그라미 심플형	1	4	4	4	4	4	4	4	4	4	4	3	3	4	3	4	4	3	4	5	5	4	4	4	4	5	3	4	4	3	5	3	3	3	2
126	가톨릭의대	1	1	20	2	1	1	190916	1	4	RC	에스	2	에스 심플형	4	5	4	5	5	5	5	4	4	5	5	4	3	3	5	4	4	4	3	3	4	4	4	3	4	4	4	3	4	3	2	4	4	3	5
128	가톨릭의대	1	2	20	2	1	1	190916	3	1	BR	동그라미	1	동그라미 심플형	1	4	5	4	4	4	4	4	5	4	5	5	3	4	4	4	4	4	5	4	5	4	5	4	4	5	4	5	5	4	5	3	4	3	4
139	가톨릭의대	2	2	20	2	1	1	190920	1	3	RB	에스	2	에스 심플형	4	4	4	4	4	5	4	5	5	4	4	3	3	3	4	3	4	4	4	4	4	5	4	4	4	5	4	4	4	4	4	3	4	3	4
149	가톨릭의대	2	2	20	2	1	1	190920	1	3	RB	동그라미	2	동그라미 심플형	1	4	4	4	4	4	4	4	4	4	4	2	2	3	3	3	3	2	3	2	4	4	3	3	3	4	3	4	4	4	4	2	2	2	2
167	가톨릭의대	2	1	20	2	1	1	190920	1	3	RB	동그라미	1	동그라미 심플형	1	5	5	4	4	4	4	4	4	4	5	3	4	3	3	3	3	5	4	4	4	4	4	4	3	4	4	4	5	4	3	4	2	2	2
174	가톨릭의대	2	2	20	2	1	1	190920	3	4	BC	동그라미	2	동그라미 몰입형	5	3	4	3	3	4	3	3	4	4	4	3	4	3	4	3	3	3	3	3	5	4	4	4	5	4	4	4	4	4	3	5	5	3	3
420	건양의대	2	2	20	2	1	1	20190904	3	1	BR	동그라미	2	동그라미 몰입형	5	4	4	4	4	4	3	3	4	3	4	3	4	3	4	3	3	3	3	3	4	5	4	5	5	4	4	4	5	4	4	3	4	3	3
423	건양의대	2	1	20	2	1	1	20190904	1	3	RB	동그라미	2	동그라미 심플형	1	5	4	4	5	5	4	4	4	4	4	4	4	3	4	3	4	4	4	4	3	5	4	4	4	4	4	4	4	4	4	2	3	4	3
432	건양의대	2	1	20	2	1	1	20190904	3	1	BR	네모	2	네모 몰입형	7	4	4	3	3	3	3	4	3	4	4	2	3	3	3	3	2	3	2	4	4	4	4	3	4	3	4	4	4	3	3	2	3	2	3
434	건양의대	2	2	20	2	1	1	20190904	3	1	BR	동그라미	2	동그라미 심플형	1	5	5	5	5	5	4	4	5	3	4	4	3	3	4	4	3	4	3	3	5	5	4	4	5	5	4	5	5	5	4	4	3	4	3
437	건양의대	2	1	20	2	1	1	20190904	3	1	BR	동그라미	2	동그라미 중첩형	17	4	4	3	4	4	3	4	4	4	5	3	3	4	3	3	3	3	3	4	4	5	4	4	4	3	4	5	4	3	4	3	3	3	4
449	건양의대	1	2	20	2	1	1	20190905	2	3	TB	동그라미	1	동그라미 몰입형	5	5	3	3	3	2	3	3	3	3	5	5	5	5	5	4	5	5	5	5	5	4	5	5	4	5	5	5	5	5	3	1	3	1	3
457	건양의대	1	1	20	2	1	1	20190905	1	3	RB	동그라미	2	동그라미 중복형	13	4	5	3	3	3	4	3	3	3	5	2	2	2	3	2	4	3	3	2	5	5	4	4	3	5	3	4	5	2	1	2	2	3	2
459	건양의대	1	2	20	2	1	1	20190905	1	3	RB	동그라미	1	동그라미 몰입형	5	5	5	4	5	4	4	5	4	3	4	4	3	4	4	3	4	4	4	4	5	5	4	4	4	5	4	4	4	4	5	4	4	3	3
460	건양의대	1	1	20	2	1	1	20190905	3	4	BC	동그라미	1	동그라미 심플형	1	3	4	3	3	4	2	2	3	3	3	4	4	3	2	3	3	3	3	3	4	5	4	4	3	4	3	2	3	3	4	4	4	2	3
465	건양의대	1	1	20	2	1	1	20190905	1	2	RT	동그라미	1	동그라미 심플형	1	4	4	4	4	4	4	4	4	4	4	4	4	4	4	4	4	4	4	4	4	5	5	5	4	4	2	4	5	2	3	4	4	2	4
473	건양의대	1	1	20	2	1	1	20190905	3	1	BR	동그라미	2	동그라미 중복형	13	3	5	3	4	3	3	5	5	5	5	2	4	2	4	4	5	5	3	4	5	5	5	5	4	3	5	5	5	5	3	3	4	4	4
476	건양의대	1	1	20	2	1	1	20190905	3	1	BR	네모	2	네모 심플형	3	4	4	4	4	4	4	3	3	4	4	2	3	2	5	3	2	3	3	2	4	5	4	4	4	3	4	5	5	4	3	1	1	1	2
487	건양의대	1	2	20	2	1	1	20190905	3	1	BR	동그라미	2	동그라미 심플형	1	3	4	4	3	3	4	2	3	3	4	2	3	3	4	2	4	4	4	3	2	5	3	4	4	2	2	3	3	4	4	3	5	2	3
488	건양의대	1	1	20	2	1	1	20190905	1	4	RC	동그라미	2	동그라미 심플형	1	4	4	4	4	4	4	4	4	4	4	3	3	3	3	3	3	3	3	3	3	3	3	4	4	4	3	3	4	3	3	3	4	3	3
489	건양의대	1	2	20	2	1	1	20190905	3	2	BT	동그라미	1	동그라미 심플형	1	5	5	4	5	5	3	4	5	5	5	4	4	4	4	2	5	5	4	4	5	5	5	5	5	5	5	5	5	3	4	3	2	3	3
490	건양의대	1	2	20	2	1	1	20190905	3	1	BR	동그라미	2	동그라미 스트레스형	21	4	3	4	4	4	3	4	4	3	3	2	1	1	3	2	2	2	1	1	4	4	5	4	3	5	4	3	5	5	5	4	4	2	3
491	건양의대	1	1	20	2	1	1	20190905	2	4	TC	동그라미	1	동그라미 몰입형	5	4	4	5	5	4	4	3	3	4	5	5	5	4	5	4	5	5	5	5	4	3	4	3	3	2	5	3	4	2	3	3	3	5	5
492	건양의대	1	1	20	2	1	1	20190905	3	2	BT	네모	1	네모 심플형	3	5	5	4	5	5	5	3	4	5	5	5	5	4	5	4	4	5	4	5	5	5	5	5	5	5	5	5	5	4	4	4	4	5	4
493	건양의대	1	1	20	2	1	1	20190905	3	1	BR	에스	1	에스 심플형	4	4	4	4	5	5	5	4	4	4	5	3	4	3	3	3	5	4	4	4	4	5	5	5	3	5	4	4	4	5	5	4	4	4	2
494	건양의대	1	1	20	2	1	1	20190905	3	2	BT	동그라미	2	동그라미 심플형	1	4	3	4	4	4	3	3	2	2	4	3	3	4	3	4	3	4	5	4	5	4	4	4	4	5	4	4	5	5	5	4	4	3	3
498	건양의대	1	1	20	2	1	1	20190905	1	3	RB	동그라미	2	동그라미 중복형	13	5	4	5	4	4	4	4	4	4	4	3	3	3	4	3	4	3	2	3	3	5	5	3	3	4	3	4	4	3	3	3	3	2	2
534	한림의대	3	1	20	2	1	1	20191105	3	1	BR	동그라미	2	동그라미 심플형	1	3	5	3	4	4	2	2	3	3	4	4	3	2	3	2	3	3	4	4	3	4	4	4	4	3	2	3	4	3	3	2	2	1	4
550	한림의대	3	1	20	2	1	1	20191105	1	4	RC	동그라미	1	동그라미 심플형	1	5	5	5	5	5	5	5	5	5	5	5	5	4	5	5	5	5	5	5	5	5	5	5	5	5	5	5	5	5	5	5	5	5	5
612	관동의대	3	1	20	2	1	1	20190830	3	1	BR	네모	2	네모 몰입형	7	4	4	4	4	4	4	3	4	5	4	3	4	3	5	4	4	4	4	3	5	3	5	5	4	4	3	5	5	4	4	5	4	3	3
817	경북의대	1	1	20	2	1	1	20210520	1	3	RB	동그라미	2	동그라미 탑형	24	5	5	5	5	5	5	5	5	5	5	5	5	5	5	5	5	5	5	5	5	5	5	5	5	5	5	5	5	5	5	3	3	3	3
819	경북의대	1	1	20	2	1	1	20210520	1	3	RB	네모	2	네모 중복형	15	4	4	3	4	3	3	3	4	4	4	3	4	3	4	4	3	3	3	3	3	4	4	3	2	2	3	3	3	2	2	2	1	3	3
820	경북의대	1	1	20	2	1	1	20210520	3	1	BR	동그라미	1	동그라미 중복형	13	5	4	4	4	5	4	4	4	3	3	4	2	4	4	3	4	3	3	4	4	4	4	5	5	5	4	4	5	4	2	3	3	5	4
821	경북의대	1	1	20	2	1	1	20210520	1	3	RB	에스	1	에스 심플형	4	5	5	4	5	5	5	4	5	5	5	4	4	4	4	3	4	5	3	5	5	5	4	5	4	4	5	5	5	5	5	2	2	3	3
822	경북의대	1	1	20	2	1	1	20210520	2	1	TR	동그라미	1	동그라미 중복형	13	3	3	3	3	4	2	4	4	4	4	4	4	4	4	4	4	4	4	4	4	4	3	4	4	4	2	4	4	1	1	4	4	4	2
823	경북의대	1	1	20	2	1	1	20210520	4	2	CT	세모	2	세모 심플형	2	4	4	3	4	4	3	2	4	4	4	4	4	4	3	3	3	3	5	4	5	4	4	5	4	4	3	3	2	3	5	2	3	3	4
824	경북의대	1	1	20	2	1	1	20210520	2	1	TR	세모	1	세모 트래버스	10	4	4	4	4	4	5	3	5	4	5	4	4	5	4	3	5	5	4	5	5	3	4	5	5	4	3	4	5	3	5	2	2	3	3
825	경북의대	1	1	20	2	1	1	20210520	1	3	RB	동그라미	2	동그라미 심플형	1	4	4	4	4	4	5	3	4	4	4	2	3	2	3	3	3	3	2	4	3	4	3	4	4	4	3	4	5	3	3	3	3	2	2
826	경북의대	1	1	20	2	1	1	20210520	4	1	CR	에스	2	에스 심플형	4	4	3	3	3	4	4	3	4	4	4	2	2	2	3	4	2	4	2	2	4	4	4	4	2	4	2	4	4	2	4	3	2	4	4
827	경북의대	1	1	20	2	1	1	20210520	3	4	BC	동그라미	2	동그라미 심플형	1	4	4	3	4	4	4	3	3	3	4	3	4	4	3	3	4	3	3	3	4	4	4	5	4	4	4	5	5	4	4	3	3	5	4
828	경북의대	1	1	20	2	1	1	20210520	1	4	RC	에스	2	에스 트래버스형	12	4	4	4	4	4	4	3	4	3	4	4	3	3	3	3	3	2	3	3	3	4	4	4	4	4	2	2	3	3	3	5	4	4	4
829	경북의대	1	1	20	2	1	1	20210520	4	3	CB	동그라미	2	동그라미 심플형	1	4	4	3	3	3	3	2	1	1	3	3	3	3	3	4	3	3	3	3	4	5	5	5	5	5	3	3	3	5	5	4	4	4	5
830	경북의대	1	1	20	2	1	1	20210520	3	4	BC	동그라미	2	동그라미 몰입형	5	4	5	4	4	4	4	3	4	3	3	3	4	2	4	3	2	3	3	3	5	4	4	4	5	5	3	4	5	4	4	5	4	3	4
831	경북의대	1	1	20	2	1	1	20210520	1	3	RB	동그라미	2	동그라미 심플형	1	4	4	4	4	4	4	4	4	4	4	3	3	3	4	4	4	3	3	3	3	4	4	4	4	4	4	4	4	4	4	2	3	2	4
832	경북의대	1	2	20	2	1	1	20210520	1	3	RB	동그라미	2	동그라미 심플형	1	4	4	4	4	4	4	4	4	4	4	3	3	2	4	4	3	3	3	3	4	4	4	4	4	4	4	4	4	4	3	2	2	2	3
833	경북의대	1	2	20	2	1	1	20210520	3	1	BR	동그라미	2	동그라미 심플형	1	5	5	5	5	5	5	4	4	5	5	4	4	4	4	5	4	3	4	4	5	5	5	5	5	5	5	5	5	5	5	3	3	3	3
834	경북의대	1	2	20	2	1	1	20210520	1	2	RT	동그라미	1	동그라미 심플형	1	3	4	4	5	5	4	3	5	4	4	3	4	2	4	5	4	5	2	3	3	3	3	3	2	2	4	4	5	2	2	4	3	3	2
835	경북의대	1	2	20	2	1	1	20210520	4	1	CR	동그라미	2	동그라미 중복형	13	4	3	3	3	3	2	4	4	2	4	3	2	3	2	2	2	3	3	3	3	5	3	3	4	3	2	3	4	1	2	3	3	3	3
836	경북의대	1	1	20	2	1	1	20210520	1	3	RB	동그라미	2	동그라미 심플형	1	4	4	4	4	4	4	4	4	4	4	2	2	3	4	4	4	3	3	3	3	5	4	4	4	3	4	4	4	3	3	2	2	3	3
837	경북의대	1	1	20	2	1	1	20210520	1	3	RB	네모	1	세모 심플형	2	5	5	5	5	5	5	5	5	5	5	1	1	1	1	1	5	5	1	1	1	5	5	5	5	5	5	5	5	5	5	1	1	1	1
838	경북의대	1	1	20	2	1	1	20210520	1	3	RB	동그라미	1	동그라미 심플형	1	5	5	5	5	5	5	5	5	5	5	5	5	5	5	5	5	5	5	5	5	5	5	5	5	5	5	5	5	5	5	1	5	5	5
839	경북의대	1	1	20	2	1	1	20210520	1	3	RB	동그라미	2	동그라미 심플형	1	3	4	4	4	4	4	5	4	4	5	2	2	2	3	3	3	3	2	2	4	4	4	4	2	3	4	5	5	4	1	3	3	3	3
840	경북의대	1	1	20	2	1	1	20210520	1	4	RC	동그라미	2	동그라미 심플형	1	5	5	4	5	3	3	5	5	5	5	1	1	1	2	2	1	1	1	1	1	2	2	2	1	1	3	2	3	1	1	4	4	3	3
783	경북의대	1	1	20	2	1	1	20210520	1	4	RC	동그라미	2	동그라미 심플형	1	4	4	4	4	4	4	4	4	4	4	2	3	2	4	3	3	3	2	3	2	3	2	2	3	2	2	3	3	2	2	2	3	3	3
784	경북의대	1	2	20	2	1	1	20210520	1	2	RT	동그라미	1	동그라미 심플형	1	4	5	4	4	4	4	3	3	4	4	4	4	4	5	3	3	4	3	4	5	4	3	4	2	4	3	5	4	5	5	3	3	2	2
785	경북의대	1	2	20	2	1	1	20210520	2	1	TR	동그라미	1	동그라미 몰입형	5	4	4	5	5	4	4	2	3	4	4	5	5	4	4	4	5	5	4	5	5	5	4	4	3	4	2	4	4	2	3	3	3	2	3
786	경북의대	1	2	20	2	1	1	20210520	2	3	TB	네모	2	네모 심플형	3	5	3	4	3	5	3	2	4	3	2	5	5	3	3	5	5	2	5	5	5	3	4	4	4	4	3	5	5	2	5	1	1	2	3
787	경북의대	1	1	20	2	1	1	20210520	3	1	BR	동그라미	2	동그라미 심플형	1	3	4	3	3	4	3	3	3	3	3	2	3	2	3	3	3	2	3	3	3	4	4	3	3	4	3	3	4	2	3	2	2	2	3
788	경북의대	1	1	20	2	1	1	20210520	3	1	BR	동그라미	2	동그라미 심플형	1	4	4	4	4	4	4	3	4	4	4	3	4	4	4	3	4	4	3	3	4	5	4	4	4	4	4	4	5	4	4	4	4	3	3
789	경북의대	1	1	20	2	1	1	20210520	2	3	TB	에스	1	에스 심플형	4	4	5	3	5	4	4	5	5	5	5	5	5	5	5	5	5	5	5	5	5	5	5	5	5	5	4	5	5	5	3	5	5	5	4
790	경북의대	1	1	20	2	1	1	20210520	1	3	RB	동그라미	1	동그라미 심플형	1	5	5	5	5	5	5	5	5	5	5	5	5	5	5	5	5	5	5	5	5	5	5	5	5	5	5	5	5	5	5	4	5	5	3
791	경북의대	1	1	20	2	1	1	20210520	3	2	BT	동그라미	2	동그라미 심플형	1	4	5	4	4	4	4	3	3	4	5	5	5	4	4	4	4	5	4	5	5	5	5	4	4	5	5	5	5	5	4	4	5	5	4
792	경북의대	1	1	20	2	1	1	20210520	1	3	RB	동그라미	2	동그라미 심플형	1	5	4	5	5	5	5	4	4	4	3	3	4	3	4	2	3	3	3	3	4	4	4	4	4	3	3	4	4	3	4	3	2	4	3
793	경북의대	1	1	20	2	1	1	20210520	3	2	BT	네모	1	네모 심플형	3	4	4	4	4	4	4	4	4	3	4	4	4	4	4	4	4	4	3	4	4	4	4	4	4	4	5	4	4	4	4	3	3	2	2
794	경북의대	1	1	20	2	1	1	20210520	3	4	BC	네모	2	네모 몰입형	7	5	5	4	4	4	3	5	5	5	5	3	4	4	4	5	3	4	4	4	5	5	5	5	5	5	4	5	5	5	5	5	5	3	5
795	경북의대	1	2	20	2	1	1	20210520	1	4	RC	동그라미	2	동그라미 심플형	1	4	4	4	4	4	4	4	4	4	4	3	3	2	2	2	2	2	2	3	3	4	3	4	4	4	2	2	3	2	4	4	5	3	4
796	경북의대	1	1	20	2	1	1	20210520	3	2	BT	세모	1	세모 심플형	2	4	5	4	4	4	5	3	4	5	4	4	5	4	5	4	4	4	4	4	4	5	5	5	4	4	5	5	4	4	4	2	4	1	1
797	경북의대	1	1	20	2	1	1	20210520	3	1	BR	동그라미	2	동그라미 심플형	1	4	4	4	4	3	3	5	4	4	3	2	2	2	2	2	2	2	2	2	2	4	3	4	5	5	3	5	5	5	5	3	3	3	3
798	경북의대	1	1	20	2	1	1	20210520	1	2	RT	동그라미	1	동그라미 심플형	1	5	5	4	5	4	4	5	5	5	5	5	5	5	5	3	5	4	5	3	5	4	3	5	5	3	4	5	5	3	3	3	2	4	2
799	경북의대	1	1	20	2	1	1	20210520	3	2	BT	동그라미	2	동그라미 심플형	1	3	4	3	4	2	2	4	4	3	3	4	4	2	3	3	3	4	4	3	4	5	4	4	4	3	3	5	5	5	5	2	1	2	2
800	경북의대	1	1	20	2	1	1	20210520	3	1	BR	동그라미	2	동그라미 심플형	1	5	5	5	4	5	4	5	5	5	5	4	4	4	4	4	5	5	3	5	5	5	5	5	5	5	5	5	5	5	5	3	3	4	4
801	경북의대	1	1	20	2	1	1	20210520	2	3	TB	세모	1	세모 심플형	2	5	4	4	5	4	4	4	4	3	5	5	5	4	5	5	5	5	4	5	5	5	5	5	5	5	4	5	5	3	3	4	4	4	4
802	경북의대	3	1	20	2	1	1	20210609	4	3	CB	동그라미	2	동그라미 심플형	1	3	3	3	3	3	3	3	3	3	3	2	2	2	3	4	3	3	2	2	3	5	5	5	5	5	3	4	3	1	1	4	4	4	4
803	경북의대	3	1	20	2	1	1	20210609	1	2	RT	동그라미	2	동그라미 심플형	1	5	5	5	5	5	5	4	5	5	5	5	4	4	4	5	4	4	4	4	5	5	4	4	4	5	4	4	3	4	4	5	5	3	4
49	가톨릭의대	1	1	21	2	2	2	190916	2	1	TR	에스	1	에스 심플형	4	4	5	5	4	3	5	5	5	5	5	5	5	4	5	3	5	5	5	5	5	2	4	4	3	2	5	5	3	3	1	2	5	5	2
53	가톨릭의대	1	1	21	2	2	2	190916	3	1	BR	동그라미	2	동그라미 심플형	1	3	4	3	4	4	3	3	2	4	4	2	2	3	2	2	2	2	3	3	3	4	4	4	4	4	5	5	5	4	3	2	2	4	2
59	가톨릭의대	1	1	21	2	2	2	190916	2	3	TB	네모	2	네모 심플형	3	4	4	3	3	4	3	3	4	3	4	4	4	3	5	4	4	3	4	4	4	4	3	4	5	4	3	4	4	4	3	2	2	3	2
67	가톨릭의대	1	1	21	2	2	2	190916	3	1	BR	네모	2	네모 몰입형	7	4	4	3	4	5	3	5	4	4	3	2	2	2	2	4	3	2	2	2	2	4	2	2	3	5	4	4	5	5	5	2	3	4	3
74	가톨릭의대	1	1	21	2	2	2	190916	2	1	TR	동그라미	1	동그라미 심플형	1	5	5	5	5	5	4	3	5	5	4	5	5	5	5	5	5	5	5	5	5	4	4	3	5	5	3	4	3	3	5	3	4	4	4
79	가톨릭의대	1	2	21	2	2	2	190916	1	2	RT	동그라미	1	동그라미 트래버스	9	4	4	4	5	3	3	4	3	3	4	4	4	3	3	3	3	4	5	3	4	2	3	3	3	3	3	4	3	2	2	4	4	4	3
85	가톨릭의대	1	1	21	2	2	2	190916	1	3	RB	동그라미	2	동그라미 심플형	1	4	4	4	4	5	4	3	4	4	4	5	4	3	4	3	5	3	3	3	3	2	4	4	4	3	4	5	4	3	5	2	2	3	2
92	가톨릭의대	1	2	21	2	2	2	190916	1	2	RT	에스	1	에스 심플형	4	4	3	3	4	4	5	5	4	4	4	4	4	2	3	3	3	3	4	4	5	3	2	4	3	4	3	5	5	2	2	2	3	3	2
97	가톨릭의대	1	1	21	2	2	2	190916	3	4	BC	에스	2	에스 심플형	4	4	4	4	4	4	4	4	4	4	4	3	4	4	4	4	4	3	3	4	5	5	5	5	4	3	3	5	5	4	1	3	4	4	4
108	가톨릭의대	1	2	21	2	2	2	190916	3	2	BT	에스	1	에스 심플형	4	3	4	4	4	3	2	3	2	2	2	4	4	3	5	4	5	4	4	4	4	5	5	5	5	4	5	5	5	5	5	3	2	2	3
113	가톨릭의대	1	1	21	2	2	2	190916	1	3	RB	동그라미	2	동그라미 심플형	1	4	5	4	4	4	4	4	5	4	5	3	3	3	3	4	3	3	2	3	4	5	4	4	3	4	3	4	4	3	4	2	2	4	3
114	가톨릭의대	1	2	21	2	2	2	190916	4	3	CB	동그라미	2	동그라미 몰입형	5	2	4	3	4	3	2	2	3	3	3	4	3	4	4	3	3	3	4	4	4	4	4	4	4	4	4	4	4	3	3	5	5	4	4
115	가톨릭의대	1	1	21	2	2	2	190916	3	1	BR	에스	2	에스 심플형	4	5	5	5	5	5	5	5	5	5	5	4	4	2	5	3	5	5	3	5	5	5	5	5	5	5	5	5	5	5	5	1	1	3	1
116	가톨릭의대	1	1	21	2	2	2	190916	4	2	CT	동그라미	1	동그라미 심플형	1	3	3	3	3	3	4	2	4	4	4	4	3	4	3	5	5	3	3	3	4	5	4	5	2	4	2	3	5	2	2	4	4	4	3
120	가톨릭의대	1	1	21	2	2	2	190916	2	4	TC	동그라미	1	동그라미 트래버스	9	3	3	3	3	4	3	4	3	5	4	5	5	4	5	5	5	5	5	5	5	5	5	5	5	5	3	5	5	1	1	4	5	5	2
121	가톨릭의대	1	1	21	2	2	2	190916	3	1	BR	동그라미	1	동그라미 심플형	1	4	4	4	4	4	4	4	4	4	4	3	3	3	4	4	4	4	4	4	4	5	5	4	4	4	4	4	4	4	4	3	3	3	3
122	가톨릭의대	1	1	21	2	2	2	190916	4	1	CR	동그라미	1	동그라미 심플형	1	4	4	4	4	4	4	4	4	4	4	4	4	4	4	4	4	4	4	4	4	3	4	4	4	3	3	4	5	2	3	4	4	5	5
123	가톨릭의대	1	2	21	2	2	2	190916	2	3	TB	동그라미	1	동그라미 심플형	1	3	3	3	3	3	3	3	3	3	3	4	4	4	4	4	5	5	5	5	5	4	4	5	4	3	3	5	5	3	3	3	3	4	2
124	가톨릭의대	1	1	21	2	2	2	190916	1	4	RC	네모	2	네모 심플형	3	5	5	5	5	5	5	5	5	5	5	5	5	5	5	5	5	3	4	5	5	5	4	5	3	5	3	5	5	3	3	3	5	5	5
127	가톨릭의대	1	1	21	2	2	2	190916	3	4	BC	에스	1	에스 심플형	4	3	3	3	4	4	3	3	3	4	4	3	3	3	4	3	4	3	3	3	4	3	3	2	4	2	4	3	5	5	5	2	2	4	3
129	가톨릭의대	2	2	21	2	2	2	190920	3	2	BT	세모	2	세모 심플형	2	4	3	3	3	3	4	3	3	3	3	3	4	2	5	3	2	3	3	3	5	5	5	5	5	3	4	5		5	5	2	2	2	2
130	가톨릭의대	2	1	21	2	2	2	190920	1	3	RB	에스	2	에스 심플형	4	4	4	4	4	4	4	5	5	4	4	2	2	1	2	2	2	3	1	1	4	4	4	4	3	3	3	4	5	2	3	1	2	2	2
131	가톨릭의대	2	2	21	2	2	2	190920	3	1	BR	에스	2	에스 심플형	4	4	3	3	5	4	4	3	2	4	5	2	3	2	3	4	3	5	4	4	3	5	4	5	4	4	2	5	5	2	3	2	2	1	2
136	가톨릭의대	2	2	21	2	2	2	190920	2	4	TC	세모	1	세모 심플형	2	4	4	2	4	4	2	3	3	3	4	4	4	4	4	4	4	5	3	4	4	3	3	3	4	2	2	4	4	5	4	3	4	4	2
138	가톨릭의대	2	1	21	2	2	2	190920	2	3	TB	세모	1	세모 트래버스	10	3	3	3	4	3	3	5	3	3	4	5	5	4	5	5	5	3	3	4	5	3	4	4	5	2	4	4	5	4	3	1	2	3	3
141	가톨릭의대	2	1	21	2	2	2	190920	1	4	RC	에스	2	에스 심플형	4	5	5	5	5	5	5	5	5	5	5	2	3	1	4	4	3	3	3	2	3	3	3	3	3	4	4	5	4	4	2	5	5	4	5
144	가톨릭의대	2	2	21	2	2	2	190920	2	4	TC	동그라미	2	동그라미 심플형	1	5	4	4	3	4	3	3	4	4	4	4	4	4	5	4	4	4	3	4	5	4	3	4	3	3	4	4	3	3	3	4	5	4	3
145	가톨릭의대	2	1	21	2	2	2	190920	3	1	BR	동그라미	2	동그라미 심플형	1	5	5	3	4	4	3	3	4	3	3	3	3	3	4	3	3	5	2	2	4	5	5	5	4	5	5	5	5	5	3	4	4	4	2
148	가톨릭의대	2	1	21	2	2	2	190920	1	2	RT	동그라미	1	동그라미 심플형	1	4	4	4	4	4	3	4	3	4	4	3	4	3	4	3	3	4	3	3	3	3	3	3	2	3	3	3	3	2	3	4	2	2	3
150	가톨릭의대	2	2	21	2	2	2	190920	1	2	RT	세모	1	세모 심플형	2	5	4	4	4	5	3	3	4	4	4	4	4	3	4	3	2	3	3	4	5	3	3	3	3	3	3	3	3	3	3	2	2	2	4
152	가톨릭의대	2	1	21	2	2	2	190920	1	2	RT	에스	1	에스 심플형	4	4	5	4	4	4	3	5	4	4	5	3	4	3	3	3	4	5	3	3	2	3	2	3	1	3	4	5	5	2	3	1	1	3	2
154	가톨릭의대	2	2	21	2	2	2	190920	3	1	BR	에스	2	에스 심플형	4	4	4	4	4	4	3	3	3	4	4	3	3	2	2	2	2	2	3	4	5	5	4	4	3	3	4	4	5	2	3	2	1	3	3
156	가톨릭의대	2	2	21	2	2	2	190920	3	2	BT	동그라미	2	동그라미 중복형	13	3	4	3	3	4	3	4	4	3	5	4	4	3	4	4	4	3	3	4	4	4	4	5	4	3	4	5	5	3	5	3	2	3	3
157	가톨릭의대	2	1	21	2	2	2	190920	1	3	RB	동그라미	1	동그라미 심플형	1	4	4	4	4	4	4	3	4	5	3	2	3	3	3	3	2	4	3	4	4	4	4	3	4	4	3	4	4	4	4	3	3	4	3
158	가톨릭의대	2	2	21	2	2	2	190920	1	3	RB	동그라미	2	동그라미 몰입형	5	5	5	4	4	5	4	4	4	3	5	3	4	3	4	3	3	3	4	4	4	4	3	4	4	5	2	3	4	3	5	3	4	3	4
159	가톨릭의대	2	1	21	2	2	2	190920	4	2	CT	동그라미	1	동그라미 심플형	1	3	4	3	4	4	4	4	4	4	4	5	4	4	4	3	5	5	5	4	3	4	4	5	3	3	3	5	3	3	3	4	5	5	4
160	가톨릭의대	2	1	21	2	2	2	190920	4	1	CR	동그라미	2	네모 심플형	3	4	4	4	3	4	5	4	3	4	4	3	2	3	2	2	4	5	4	3	5	4	3	4	2	4	1	5	4	2	5	2	2	3	4
161	가톨릭의대	2	1	21	2	2	2	190920	1	3	RB	동그라미	2	동그라미 심플형	1	4	4	4	4	3	3	4	4	4	4	4	3	2	4	4	3	4	3	4	4	4	3	3	3	4	4	3	4	4	3	2	3	3	2
162	가톨릭의대	2	1	21	2	2	2	190920	1	4	RC	에스	1	에스 심플형	4	5	5	5	4	5	4	4	5	5	5	3	3	4	3	2	3	4	3	2	5	2	3	1	2	5	4	4	2	2	1	3	2	4	3
163	가톨릭의대	2	1	21	2	2	2	190920	1	3	RB	네모	2	네모 트래버스	11	4	4	4	4	3	3	5	5	4	5	2	2	3	3	3	4	2	3	2	5	5	4	5	5	3	3	5	5	2	3	1	2	5	4
164	가톨릭의대	2	1	21	2	2	2	190920	2	3	TB	에스	1	에스 심플형	4	2	3	3	3	3	3	2	3	3	3	4	4	3	3	3	5	4	3	4	4	4	4	5	3	3	4	4	5	3	2	3	3	4	2
166	가톨릭의대	2	1	21	2	2	2	190920	3	2	BT	동그라미	2	동그라미 심플형	1	3	3	3	3	3	3	3	3	3	3	3	3	3	3	3	5	3	3	3	5	5	4	4	3	3	3	3	5	3	3	1	1	4	1
168	가톨릭의대	2	2	21	2	2	2	190920	4	2	CT	동그라미	2	동그라미 심플형	1	3	3	3	3	3	3	3	3	3	4	3	3	3	3	3	5	3	3	4	4	4	4	4	2	2	3	4	3	2	1	4	4	4	4
172	가톨릭의대	2	1	21	2	2	2	190920	2	4	TC	동그라미	1	동그라미 심플형	1	2	2	3	3	2	2	3	3	2	3	3	3	3	4	3	4	4	3	4	3	2	3	4	2	2	3	4	4	2	2	3	3	4	4
175	가톨릭의대	2	2	21	2	2	2	190920	1	3	RB	동그라미	2	동그라미 중복형	13	4	4	4	4	3	4	3	4	4	4	4	4	3	3	3	3	4	3	3	3	3	4	4	4	4	3	4	4	4	3	3	3	3	4
177	가톨릭의대	2	2	21	2	2	2	190920	2	1	TR	동그라미	1	동그라미 심플형	1	5	5	5	5	4	4	3	4	5	4	5	5	5	5	5	5	5	5	5	5	4	3	3	3	3	3	4	4	3	4	3	3	3	3
179	가톨릭의대	2	1	21	2	2	2	190920	4	2	CT	세모	1	세모 심플형	2	3	3	4	2	3	3	4	3	3	4	4	3	3	4	3	3	3	4	3	3	3	3	4	3	3	3	4	3	3	3	3	3	4	3
180	가톨릭의대	2	1	21	2	2	2	190920	3	1	BR	동그라미	2	동그라미 심플형	1	3	4	3	3	3	4	3	5	3	4	3	2	3	3	3	4	2	4	3	4	4	3	4	5	3	4	5	3	2	3	4	4	2	3
181	가톨릭의대	2	1	21	2	2	2	190920	1	3	RB	세모	2	세모 심플형	2	3	5	4	4	4	4	4	5	5	4	2	3	3	4	4	4	4	3	3	4	5	4	4	3	4	4	4	4	4	3	3	4	4	4
182	가톨릭의대	2	2	21	2	2	2	190920	1	3	RB	세모	2	세모 심플형	2	4	4	4	4	4	4	4	4	4	4	4	4	3	5	4	4	3	3	3	4	4	4	4	4	4	3	4	4	4	3	3	3	4	4
183	가톨릭의대	2	1	21	2	2	2	190920	1	3	RB	동그라미	2	동그라미 심플형	1	5	5	4	4	4	4	3	4	3	3	5	3	2	4	3	2	3	2	3	4	4	4	3	3	4	3	3	5	3	3	2	2	3	3
184	가톨릭의대	2	1	21	2	2	2	190920	3	4	BC	동그라미	2	동그라미 심플형	1	3	4	3	4	4	3	4	4	3	3	3	3	3	4	4	3	4	3	4	4	4	4	4	3	4	4	3	3	4	4	4	3	3	4
185	가톨릭의대	2	1	21	2	2	2	190920	3	1	BR	동그라미	2	동그라미 몰입형	5	4	5	4	4	4	5	4	5	4	4	3	3	3	4	3	5	3	4	3	3	5	4	5	4	4	4	5	4	4	5	4	3	4	3
191	가톨릭의대	3	1	21	2	2	2	20190918	2	3	TB	동그라미	1	동그라미 중복형	13	4	4	3	2	2	3	4	4	3	2	5	4	3	2	1	2	3	4	5	4	4	4	3	3	2	2	3	3	4	4	5	1	4	2
204	가톨릭의대	3	1	21	2	2	2	20190918	2	3	TB	동그라미	1	동그라미 몰입형	5	2	3	1	4	3	1	3	2	3	5	5	5	5	5	5	4	5	5	5	5	3	5	5	3	4	2	5	3	3	5	4	4	5	4
216	가톨릭의대	3	1	21	2	2	2	20190918	4	3	TB	동그라미	2	동그라미 심플형	1	4	4	4	4	5	4	5	5	4	4	3	4	2	3	5	4	2	5	4	5	5	4	5	5	5	4	5	4	3	5	5	5	5	5
227	가톨릭의대	3	2	21	2	2	2	20190918	1	3	RB	에스	2	에스 심플형	4	5	5	5	5	5	4	4	5	5	4	3	4	4	5	4	3	4	3	3	5	5	3	4	5	5	4	3	3	3	3	4	4	3	3
253	가톨릭의대	3	1	21	2	2	2	20190918	3	1	BR	세모	2	세모 심플형	2	4	4	4	4	4	4	4	4	4	4	3	3	1	3	2	3	3	3	3	3	5	4	4	4	4	4	4	3	4	4	4	4	3	3
263	가톨릭의대	3	2	21	2	2	2	20190918	3	2	BT	동그라미	2	동그라미 심플형	1	3	4	3	4	4	2	4	3	3	4	3	4	2	4	4	3	4	3	4	4	4	4	4	4	4	3	4	4	3	3	4	5	3	2
272	가톨릭의대	3	1	21	2	2	2	20190918	3	1	BR	세모	2	세모 심플형	2	2	2	3	2	3	4	2	2	4		2	2	2	2	2	2	1	2	2	4	4	3	4	4	3	2	3	4	2	2	2	2	2	2
338	건양의대	3	2	21	2	2	2	20190903	1	2	RT	동그라미	1	동그라미 심플형	1	4	4	4	4	4	4	4	4	4	4	4	4	2	4	4	5	5	3	4	5	3	4	3	2	3	4	3	4	2	2	1	1	2	1
346	건양의대	3	1	21	2	2	2	20190903	2	1	TR	동그라미	1	동그라미 심플형	1	4	4	5	4	4	4	3	4	5	4	5	5	4	5	4	4	4	5	4	4	5	3	4	4	4	5	4	4	4	4	5	5	4	5
347	건양의대	3	2	21	2	2	2	20190903	1	3	RB	동그라미	2	동그라미 심플형	1	5	4	5	5	5	4	4	4	4	4	2	3	1	2	2	2	2	2	2	2	4	3	3	5	3	3	3	3	3	3	2	2	2	2
357	건양의대	3	1	21	2	2	2	20190903	4	3	CB	동그라미	1	동그라미 심플형	1	2	2	2	2	1	1	1	2	2	1	2	4	2	2	2	3	3	3	3	3	4	4	4	3	5	4	4	4	2	4	4	4	2	2
362	건양의대	3	2	21	2	2	2	20190903	3	1	BR	동그라미	2	동그라미 중첩형	17	4	4	4	4	4	3	4	4	4	3	5	3	3	4	4	4	3	4	3	5	5	5	5	5	5	5	5	5	5	5	1	5	3	3
373	건양의대	3	1	21	2	2	2	20190903	4	3	CB	에스	2	에스 심플형	4	3	3	4	3	4	4	2	4	4	3	2	3	2	2	3	4	2	4	4	4	4	4	4	5	5	2	3	2	5	5	4	4	4	4
408	건양의대	2	1	21	2	2	2	20190904	1	3	RB	동그라미	2	동그라미 심플형	1	5	3	5	5	5	5	4	4	5	5	4	3	3	4	3	3	3	4	5	5	5	4	5	4	5	4	5	5	4	3	3	4	4	3
410	건양의대	2	1	21	2	2	2	20190904	3	2	BT	네모	2	네모 심플형	3	1	1	1	2	3	2	4	3	3	2	3	4	3	3	3	4	2	4	4	4	5	5	5	5	5	5	5	5	5	5	2	3	2	3
419	건양의대	2	1	21	2	2	2	20190904	1	2	RT	동그라미	1	동그라미 심플형	1	4	4	5	4	4	5	4	4	5	4	3	4	3	4	3	4	5	4	4	4	3	3	2	4	3	2	4	4	3	2	2	2	4	2
425	건양의대	2	1	21	2	2	2	20190904	2	3	RB	네모	2	네모 몰입형	7	4	5	4	4	3	3	4	2	2	2	5	5	5	5	5	5	5	5	5	5	5	5	5	5	5	2	4	2	3	3	3	3	3	3
427	건양의대	2	1	21	2	2	2	20190904	3	1	BR	동그라미	2	동그라미 중복형	13	4	3	3	3	3	3	5	4	3	4	4	3	2	3	3	4	2	4	4	5	4	4	4	4	4	4	5	5	3	2	2	2	4	2
431	건양의대	2	1	21	2	2	2	20190904	3	4	BC	동그라미	2	동그라미 심플형	1	3	3	3	3	3	2	2	3	3	2	2	3	2	2	2	3	1	2	3	3	3	3	3	3	3	3	3	3	3	4	2	2	2	2
433	건양의대	2	1	21	2	2	2	20190904	3	1	BR	네모	2	네모 몰입형	7	3	3	3	3	3	3	3	3	3	3	2	2	2	4	2	3	3	3	3	4	4	4	4	4	4	3	4	4	3	2	2	2	2	2
438	건양의대	2	1	21	2	2	2	20190904	1	3	RB	동그라미	2	동그라미 심플형	1	4	5	3	3	4	2	4	4	3	4	3	4	2	3	3	4	1	3	2	5	3	2	3	2	3	4	4	5	5	3	1	1	3	2
442	건양의대	2	1	21	2	2	2	20190904	1	4	RC	동그라미	1	동그라미 몰입형	5	5	5	5	4	5	4	5	4	4	5	4	4	5	4	4	4	4	3	4	4	4	5	4	5	4	4	4	4	4	4	5	5	5	5
443	건양의대	1	2	21	2	2	2	20190905	1	2	RT	동그라미	1	동그라미 심플형	1	4	4	4	4	4	3	3	4	3	5	3	4	2	4	2	4	5	4	4	5	5	4	4	3	2	3	4	4	2	4	4	2	1	1
447	건양의대	1	1	21	2	2	2	20190905	4	3	CB	에스	2	에스 트래버스형	12	1	1	1	1	1	1	3	2	1	3	2	2	1	1	2	4	2	3	4	1	2	2	2	2	2	4	3	4	2	1	1	1	3	4
448	건양의대	1	1	21	2	2	2	20190905	3	1	BR	동그라미	2	동그라미 몰입형	5	4	4	3	3	4	3	4	4	3	4	3	3	3	4	4	5	3	3	3	5	4	5	5	5	5	5	4	4	4	5	2	2	3	3
455	건양의대	1	1	21	2	2	2	20190905	2	3	TB	네모	1	네모 심플형	3	5	3	3	4	3	4	5	2	3	5	3	2	4	4	4	5	5	3	5	5	5	2	5	4	2	4	5	4	3	5	5	5	5	2
461	건양의대	1	1	21	2	2	2	20190905	1	3	RB	동그라미	2	동그라미 심플형	1	5	5	4	5	5	3	4	5	4	5	4	4	4	4	3	3	3	4	3	4	3	3	4	5	4	4	4	5	3	3	2	3	2	2
464	건양의대	1	1	21	2	2	2	20190905	1	2	RT	동그라미	1	동그라미 심플형	1	4	5	4	4	5	4	4	4	4	4	4	5	3	4	3	4	5	5	3	4	4	4	4	2	3	4	4	5	5	5	1	3	2	2
467	건양의대	1	1	21	2	2	2	20190905	3	4	BC	네모	2	네모 몰입형	7	3	4	4	3	4	3	4	4	2	3	3	3	4	3	4	2	3	4	3	5	5	4	4	4	4	3	4	3	3	3	4	4	3	4
468	건양의대	1	1	21	2	2	2	20190905	4	1	CR	세모	2	세모 중첩형	18	4	4	5	5	4	5	4	4	5	5	3	4	4	5	4	4	4	3	4	4	4	4	4	4	5	4	4	4	4	3	5	5	5	4
469	건양의대	1	1	21	2	2	2	20190905	1	4	RC	동그라미	1	동그라미 심플형	1	5	4	4	4	4	5	4	4	4	4	3	3	3	4	2	4	4	3	3	4	3	4	3	3	4	4	4	3	3	2	4	4	4	2
470	건양의대	1	1	21	2	2	2	20190905	1	2	RT	세모	1	세모 심플형	2	4	4	4	4	4	4	4	4	3	5	4	4	4	4	3	5	4	4	4	4	3	3	3	4	3	3	4	4	2	2	2	2	4	3
472	건양의대	1	1	21	2	2	2	20190905	3	1	BR	동그라미	2	동그라미 천재타입	25	2	2	2	3	3	2	4	4	4	3	2	2	2	2	2	3	2	3	2	2	3	3	3	2	3	4	4	4	3	2	2	2	2	2
474	건양의대	1	1	21	2	2	2	20190905	1	2	RT	동그라미	2	동그라미 심플형	1	5	5	5	5	5	5	5	5	5	5	3	3	3	3	3	3	3	3	3	3	3	3	3	4	3	2	2	2	3	3	2	2	2	2
475	건양의대	1	1	21	2	2	2	20190905	3	1	BR	동그라미	2	네모 심플형	3	4	3	4	3	4	3	3	4	4	3	2	2	3	3	3	2	3	3	3	4	4	4	3	4	3	3	3	4	2	5	2	3	4	4
479	건양의대	1	2	21	2	2	2	20190905	2	1	TR	동그라미	2	동그라미 심플형	1	3	4	4	4	3	3	4	3	4	4	3	4	4	4	4	4	4	3	3	4	4	4	4	4	3	3	4	4	2	2	2	3	3	2
480	건양의대	1	2	21	2	2	2	20190905	3	2	BT	세모	1	세모 심플형	2	3	4	2	4	4	2	5	4	4	4	4	4	4	3	3	4	3	4	5	4	4	4	4	5	4	4	4	4	4	5	4	5	4	3
482	건양의대	1	1	21	2	2	2	20190905	2	1	TR	동그라미	2	동그라미 몰입형	5	4	3	3	4	3	3	3	3	4	4	4	4	3	3	3	3	4	5	5	3	4	3	3	2	3	3	3	4	4	4	3	4	3	2
483	건양의대	1	2	21	2	2	2	20190905	2	1	TR	동그라미	1	동그라미 심플형	1	4	4	3	4	3	3	4	4	4	4	3	4	3	5	4	4	5	4	3	5	4	3	4	2	2	2	3	5	4	3	2	2	3	3
485	건양의대	1	1	21	2	2	2	20190905	3	2	BT	동그라미	2	동그라미 심플형	1	4	4	4	3	4	5	5	5	4	4	3	5	4	4	4	5	4	5	5	5	5	4	4	5	5	5	4	4	3	5	3	5	4	3
486	건양의대	1	2	21	2	2	2	20190905	1	3	RB	동그라미	1	동그라미 중복형	13	4	5	4	5	4	4	3	5	5	4	3	3	2	4	3	3	4	2	3	5	5	5	4	4	5	4	4	3	4	4	4	4	2	2
496	건양의대	1	1	21	2	2	2	20190905	4	2	CT	에스	2	에스 트래버스형	12	1	5	1	5	1	1	1	1	1	5	5	5	5	5	5	5	1	5	1	5	1	5	5	5	5	5	5	1	1	1	5	5	5	5
497	건양의대	1	1	21	2	2	2	20190905	4	2	CT	네모	1	네모 몰입형	7	3	3	3	4	3	3	3	3	3	3	4	4	4	4	4	4	4	4	4	4	2	2	2	2	2	2	3	2	2	1	3	3	4	4
501	한림의대	3	1	21	2	2	2	20191105	3	1	BR	세모	2	세모 트래버스	10	4	4	3	3	3	3	3	4	4	4	3	3	5	3	5	3	3	3	2	4	4	4	4	4	4	4	4	4	3	3	3	3	3	4
505	한림의대	3	1	21	2	2	2	20191105	1	3	RB	동그라미	2	동그라미 심플형	1	4	5	5	5	5	5	5	3	3	4	3	3	2	2	4	2	3	3	4	5	5	3	3	4	4	3	4	4	5	5	2	1	4	4
510	한림의대	3	1	21	2	2	2	20191105	1	4	RC	동그라미	1	동그라미 심플형	1	4	4	4	4	4	4	4	3	4	3	3	3	3	3	2	3	4	4	3	4	3	3	3	3	3	3	3	3	3	4	3	4	3	3
511	한림의대	3	2	21	2	2	2	20191105	3	1	BR	세모	2	세모 심플형	2	4	5	3	4	3	2	5	4	4	5	3	2	2	4	4	3	4	4	3	3	5	4	5	4	4	5	5	5	3	2	2	2	1	2
514	한림의대	3	2	21	2	2	2	20191105	3	2	BT	세모	2	세모 심플형	2	4	3	4	4	5	4	2	3	4	2	4	2	5	4	2	2	2	4	5	5	4	2	5	5	4	4	4	5	3	5	2	2	5	1
524	한림의대	3	1	21	2	2	2	20191105	4	1	CR	동그라미	2	동그라미 심플형	1	4	4	4	4	4	4	4	4	4	4	4	3	3	3	3	3	3	3	3	3	3	3	4	4	3	3	3	4	4	3	4	4	4	3
527	한림의대	3	1	21	2	2	2	20191105	1	3	RB	동그라미	2	동그라미 몰입형	5	4	4	4	4	3	3	4	3	3	4	4	4	3	3	3	3	4	2	3	3	4	3	3	4	3	3	3	4	4	4	3	3	3	2
528	한림의대	3	1	21	2	2	2	20191105	3	4	RC	동그라미	2	동그라미 심플형	1	5	4	5	5	5	5	4	5	5	4	3	4	4	4	4	4	3	4	4	4	5	5	5	5	5	5	5	5	5	5	5	5	5	5
532	한림의대	3	2	21	2	2	2	20191105	4	1	CR	세모	1	세모 심플형	2	4	3	4	3	3	3	4	4	4	3	4	3	4	3	3	2	3	3	4	3	3	3	3	3	3	3	4	4	2	2	4	3	4	4
540	한림의대	3	1	21	2	2	2	20191105	1	4	RC	동그라미	1	동그라미 몰입형	5	5	5	4	5	4	5	5	5	5	5	4	5	4	5	5	5	5	3	5	1	3	2	1	5	5	3	3	1	4	5	3	2	5	5
547	한림의대	3	1	21	2	2	2	20191105	1	4	RC	세모	2	세모 트래버스	10	5	5	5	5	5	5	5	5	5	5	4	5	4	5	5	5	5	5	5	5	5	5	5	5	5	5	5	4	4	4	5	5	5	5
557	한림의대	3	1	21	2	2	2	20191105	1	3	RB	에스	2	에스 심플형	4	5	3	4	5	4	4	4	5	5	4	3	3	3	3	3	4	2	3	2	1	4	4	5	4	5	4	5	5	3	2	4	4	5	4
568	한림의대	3	2	21	2	2	2	20191105	1	3	RB	세모	1	세모 심플형	2	5	5	5	5	5	5	3	3	4	5	4	4	3	3	2	2	2	2	2	4	5	5	5	4	5	5	5	4	4	3	2	4	1	1
570	관동의대	3	1	21	2	2	2	20190830	3	1	BR	세모	2	세모 심플형	2	3	5	1	4	3	2	1	2	2	3	1	2	2	2	2	1	1	4	3	2	5	3	4	5	4	3	5	5	5	5	2	2	1	1
614	관동의대	3	1	21	2	2	2	20190830	2	4	TC	동그라미	1	동그라미 탑형	26	3	3	2	2	3	1	3	3	2	3	5	5	5	4	4	5	5	5	5	5	4	2	3	3	1	2	4	4	3	3	1	1	5	5
672	관동의대	4	1	21	2	2	2	20191105	1	4	RC	네모	2	네모 탑형	27	4	4	3	4	4	2	5	4	2	5	2	4	4	4	2	4	3	2	3	2	2	3	3	2	5	4	4	4	4	3	3	3	4	3
688	관동의대	4	1	21	2	2	2	20191105	3	2	BT	세모	2	세모 심플형	2	2	3	3	3	3	4	2	2	3	3	4	4	3	3	3	2	3	3	3	4	4	3	4	3	4	3	3	4	3	3	2	2	3	2
704	관동의대	4	1	21	2	2	2	20191105	3	1	BR	동그라미	2	동그라미 심플형	1	4	4	3	4	4	3	4	4	3	3	3	3	3	3	3	2	3	3	3	4	4	4	4	3	3	3	3	5	4	4	2	2	3	3
726	경북의대	3	1	21	2	2	2	20191113	1	3	RB	동그라미	2	동그라미 스트레스형	21	5	5	5	5	5	5	3	3	3	4	3	4	2	3	3	4	2	3	3	3	5	3	5	5	3	3	3	5	5	5	2	2	2	2
734	경북의대	3	1	21	2	2	2	20191113	1	3	RB	동그라미	2	동그라미 심플형	1	5	4	4	4	5	4	5	5	4	4	3	3	2	4	4	4	5	3	4	5	3	4	3	4	3	4	5	5	4	5	2	3	4	2
735	경북의대	3	1	21	2	2	2	20191113	3	4	BC	동그라미	2	동그라미 심플형	1	4	5	4	4	4	4	4	4	4	4	3	3	4	5	4	4	3	4	5	5	4	4	5	4	4	5	4	5	5	5	5	5	5	4
744	경북의대	3	2	21	2	2	2	20191113	3	2	BT	동그라미	2	동그라미 스트레스형	21	3	3	3	3	3	3	3	4	4	4	4	4	3	3	4	3	5	5	4	4	4	4	4	4	5	4	4	4	4	4	3	4	3	4
746	경북의대	3	2	21	2	2	2	20191113	2	1	TR	세모	1	세모 심플형	2	4	4	4	4	4	3	4	4	4	4	4	5	5	3	4	4	4	4	4	4	4	3	5	2	3	4	4	4	3	3	3	2	3	3
806	경북의대	3	2	21	2	2	2	20191113	3	1	BR	에스	2	에스 심플형	4	4	4	5	4	4	4	3	4	4	4	3	4	3	4	3	4	5	4	3	4	5	4	5	4	5	3	5	5	3	2	4	5	3	3
816	경북의대	1	1	21	2	2	2	20210520	1	3	RB	동그라미	2	동그라미 중복형	13	5	5	5	5	5	5	5	5	5	5	3	4	4	4	4	4	4	4	4	5	4	4	4	4	5	3	5	5	2	4	2	2	2	3
817	경북의대	1	1	21	2	2	2	20210520	3	1	BR	동그라미	2	동그라미 라이프쇽	28	4	4	3	4	4	4	4	4	4	4	3	4	3	4	4	4	3	3	3	4	4	4	4	4	4	4	4	4	4	4	3	2	3	3
818	경북의대	1	2	21	2	2	2	20210520	1	3	RB	에스	1	에스 심플형	4	4	5	4	4	5	5	5	5	4	5	2	2	2	5	5	5	5	3	5	5	4	5	5	5	5	5	5	3	3	3	1	2	3	2
819	경북의대	1	2	21	2	2	2	20210520	1	2	RT	동그라미	1	동그라미 심플형	1	4	4	4	4	4	4	4	4	5	4	4	4	3	4	4	4	4	3	4	3	3	3	3	2	4	3	3	3	3	2	3	3	3	3
820	경북의대	1	1	21	2	2	2	20210520	2	3	TB	동그라미	2	동그라미 심플형	1	3	4	3	3	3	3	3	3	3	3	3	3	3	3	3	3	4	4	4	4	4	3	3	3	3	3	3	4	3	3	3	2	3	3
821	경북의대	1	1	21	2	2	2	20210520	3	2	BT	에스	2	에스 심플형	4	3	4	3	4	4	3	4	4	2	4	4	4	4	3	3	4	2	4	4	5	5	4	4	4	4	3	5	4	4	4	2	2	2	2
822	경북의대	1	1	21	2	2	2	20210520	4	3	CB	세모	2	세모 심플형	2	4	3	4	3	4	3	4	4	3	2	2	2	1	2	2	1	1	3	3	3	4	4	4	4	4	3	3	3	3	2	4	3	4	4
823	경북의대	1	1	21	2	2	2	20210520	2	1	TR	세모	1	세모 심플형	2	4	3	4	4	3	5	3	4	4	3	4	5	3	4	3	4	5	4	3	3	4	3	4	3	3	4	3	4	2	2	2	2	4	4
776	경북의대	1	1	21	2	2	2	20210520	3	2	BT	세모	2	세모 심플형	2	3	4	3	2	3	4	3	2	2	2	3	4	3	2	3	3	3	4	3	2	4	4	3	3	4	3	3	3	3	3	3	2	2	3
777	경북의대	1	1	21	2	2	2	20210520	4	3	CB	동그라미	2	동그라미 중복형	13	3	4	3	3	4	3	5	4	3	4	3	3	3	3	3	3	3	4	4	4	4	4	4	5	3	4	5	3	3	5	4	5	3	3
778	경북의대	1	2	21	2	2	2	20210520	2	1	TR	세모	2	세모 심플형	2	4	4	4	4	5	4	3	5	4	5	4	4	4	4	5	5	5	5	5	5	3	3	5	4	3	3	5	4	2	2	2	2	5	2
779	경북의대	1	2	21	2	2	2	20210520	1	2	RT	동그라미	1	동그라미 심플형	1	5	5	5	5	5	5	4	4	5	5	4	4	5	3	3	5	5	4	5	5	4	4	3	4	3	3	4	5	3	3	2	1	2	2
780	경북의대	1	2	21	2	2	2	20210520	2	3	TB	동그라미	2	동그라미 중복형	13	3	4	3	4	3	2	3	3	2	5	4	4	5	3	5	5	4	4	4	5	3	3	5	5	3	3	4	5	3	5	3	2	3	3
781	경북의대	1	2	21	2	2	2	20210520	4	2	CT	동그라미	2	동그라미 심플형	1	4	4	4	4	3	3	3	3	3	3	4	4	3	4	4	4	4	4	4	4	4	3	3	4	4	4	4	4	4	4	4	4	2	4
782	경북의대	1	1	21	2	2	2	20210520	1	2	RT	에스	2	에스 심플형	4	5	4	5	5	5	5	4	4	4	5	5	5	5	4	3	4	4	4	5	4	5	4	4	4	2	4	4	5	4	5	1	1	2	2
783	경북의대	1	2	21	2	2	2	20210520	4	2	CT	에스	2	에스 심플형	4	3	4	4	3	5	3	2	2	4	3	3	5	3	5	5	2	5	5	4	4	5	3	3	4	5	2	2	3	2	1	3	4	4	5
784	경북의대	1	2	21	2	2	2	20210520	2	1	TR	네모	1	네모 중복형	15	4	5	5	4	4	3	5	4	5	4	4	3	5	5	5	5	5	4	5	5	2	4	4	3	2	5	5	5	3	3	2	2	3	2
785	경북의대	1	1	21	2	2	2	20210520	3	1	BR	동그라미	2	동그라미 심플형	1	4	5	4	4	4	4	4	4	4	4	4	3	3	4	4	4	3	4	4	5	5	5	4	5	5	4	5	5	4	4	4	4	3	3
786	경북의대	1	1	21	2	2	2	20210520	1	2	RT	동그라미	2	동그라미 중복형	13	4	4	4	4	4	4	4	4	4	4	3	3	3	4	4	4	4	4	4	5	4	4	4	4	4	2	2	2	4	4	2	2	5	1
787	경북의대	1	1	21	2	2	2	20210520	3	1	BR	동그라미	2	동그라미 심플형	1	4	5	4	4	4	3	4	4	4	4	3	3	3	4	3	3	3	3	3	3	5	4	4	4	4	4	4	4	4	5	3	3	3	3
788	경북의대	1	2	21	2	2	2	20210520	1	4	RC	동그라미	2	동그라미 심플형	1	3	4	4	3	3	3	4	3	3	2	2	2	2	2	2	2	2	2	2	4	3	3	3	2	2	2	2	4	1	2	2	2	2	4
789	경북의대	1	1	21	2	2	2	20210520	3	1	BR	세모	2	세모 심플형	2	5	4	4	4	5	4	3	4	4	4	3	3	3	4	3	4	4	3	3	4	5	4	5	4	5	4	5	5	3	4	3	3	3	3
790	경북의대	1	1	21	2	2	2	20210520	3	1	BR	동그라미	2	동그라미 심플형	1	3	4	4	4	4	2	4	4	4	4	3	3	3	3	3	3	3	3	3	3	4	4	4	4	3	4	4	4	4	4	3	4	3	3
791	경북의대	1	1	21	2	2	2	20210520	4	3	CB	에스	2	에스 심플형	4	3	4	3	3	3	3	2	3	4	2	2	2	2	2	2	2	2	3	2	4	5	4	5	4	4	4	4	3	2	2	2	2	4	5
792	경북의대	1	1	21	2	2	2	20210520	1	3	RB	동그라미	2	동그라미 몰입형	5	5	3	5	5	5	5	3	5	5	5	5	5	3	5	5	3	3	3	5	5	4	3	4	5	5	3	5	5	4	5	2	4	3	4
793	경북의대	1	1	21	2	2	2	20210520	4	1	CR	동그라미	2	동그라미 심플형	1	5	3	5	5	5	5	5	5	3	5	3	3	5	5	5	3	3	3	3	5	5	5	5	3	5	3	5	5	4	3	5	5	5	5
794	경북의대	1	1	21	2	2	2	20210520	3	1	BR	동그라미	2	동그라미 심플형	1	4	4	3	4	4	3	4	4	5	4	3	4	3	4	3	3	5	4	4	4	4	3	5	3	4	3	5	5	4	4	3	2	4	3
795	경북의대	1	1	21	2	2	2	20210520	3	4	BC	세모	2	세모 심플형	2	4	4	2	3	3	2	4	3	1	2	3	1	3	2	4	4	2	4	1	5	4	3	4	2	4	2	3	4	4	3	2	2	3	3
796	경북의대	1	1	21	2	2	2	20210520	1	3	RB	동그라미	2	동그라미 심플형	1	4	4	4	4	4	4	4	4	4	4	2	3	3	2	2	3	1	3	3	3	4	4	4	4	4	4	4	4	4	4	1	1	1	2
797	경북의대	1	1	21	2	2	2	20210520	2	3	TB	동그라미	1	동그라미 심플형	1	2	2	4	4	3	3	3	2	5	5	4	5	5	5	4	5	5	5	5	5	5	5	5	5	4	5	5	4	3	5	2	4	3	3
798	경북의대	1	1	21	2	2	2	20210520	3	1	BR	에스	2	에스 심플형	4	5	4	4	4	4	3	3	4	4	3	2	2	3	4	3	2	2	2	3	4	5	3	3	4	3	4	3	5	5	5	2	1	3	3
799	경북의대	3	1	21	2	2	2	20210520	1	3	RB	에스	2	에스 심플형	4	4	4	4	4	4	4	4	4	4	4	2	3	3	2	2	2	2	3	2	2	4	3	3	4	2	3	4	4	4	4	4	4	2	2
800	경북의대	3	1	21	2	2	2	20210520	1	3	RB	동그라미	2	동그라미 심플형	1	4	4	4	4	4	3	4	4	2	3	3	3	3	4	4	3	4	3	3	4	2	3	4	4	4	2	4	4	4	4	2	2	4	3
801	경북의대	3	1	21	2	2	2	20210609	3	1	BR	동그라미	2	동그라미 몰입형	5	4	4	4	4	5	3	3	3	4	2	2	2	3	4	3	2	2	2	3	4	5	5	5	5	4	3	5	4	4	3	4	4	2	3
802	경북의대	3	1	21	2	2	2	20210609	2	1	TR	동그라미	1	동그라미 심플형	1	4	5	4	4	4	5	3	3	5	5	5	5	5	5	5	5	5	5	5	5	4	3	4	2	4	2	4	3	3	3	3	5	2	2
803	경북의대	3	1	21	2	2	2	20210609	3	1	BR	네모	2	네모 심플형	3	3	4	3	3	4	2	4	3	3	3	3	3	3	3	3	3	3	3	3	3	4	4	4	4	4	4	4	4	3	4	2	2	3	3
804	경북의대	3	2	21	2	2	2	20210609	3	2	BT	동그라미	1	동그라미 심플형	1	3	4	4	4	3	5	3	3	5	5	4	4	4	5	4	3	4	4	4	4	4	4	5	2	5	2	5	5	5	5	2	3	4	2
805	경북의대	3	1	21	2	2	2	20210609	1	3	RB	동그라미	2	동그라미 심플형	1	5	4	4	5	5	5	5	5	4	3	2	2	1	2	2	1	2	3	3	3	3	4	4	3	3	4	5	5	5	4	4	5	3	3
144	경북의대	3	1	21	2	2	2	20210609	3	2	BT	에스	2	에스 심플형	4	4	4	3	4	4	3	4	4	5	4	4	5	4	3	5	5	3	4	4	5	5	5	5	5	4	4	5	5	2	5	4	4	4	4
145	경북의대	3	2	21	2	2	2	20210609	1	2	RT	동그라미	2	동그라미 심플형	1	4	4	3	4	4	4	3	5	4	4	4	3	3	3	5	4	3	3	3	5	3	3	3	3	3	3	4	3	3	4	4	4	3	3
6	가톨릭의대	4	1	22	3	2	2	190918	1	2	RT	네모	1	네모 심플형	3	5	5	4	4	4	4	4	4	4	4	4	4	4	4	2	4	4	2	3	3	5	3	2	2	2	4	5	3	3	3	2	2	2	2
37	가톨릭의대	4	1	22	3	2	2	190918	4	1	CR	동그라미	2	동그라미 중첩형	17	4	5	3	5	5	3	4	4	4	4	3	4	3	3	4	3	4	4	2	3	2	2	4	3	2	3	5	4	2	2	4	5	5	4
45	가톨릭의대	1	1	22	3	2	2	190916	3	1	BR	네모	2	네모 심플형	3	4	5	3	4	3	2	4	4	3	3	2	3	3	3	3	3	2	3	3	4	4	3	4	5	5	4	4	4	3	4	3	3	4	3
80	가톨릭의대	1	1	22	3	2	2	190916	2	3	TB	네모	1	네모 심플형	3	3	4	2	3	4	2	5	5	4	4	5	5	4	5	5	5	5	4	4	4	5	5	5	5	5	4	4	5	3	4	2	2	4	2
90	가톨릭의대	1	1	22	3	2	2	190916	2	4	TC	동그라미	1	동그라미 몰입형	5	3	4	3	3	4	3	3	2	3	4	5	4	5	3	4	5	4	5	4	4	5	5	5	5	5	1	4	4	2	3	5	5	3	4
99	가톨릭의대	1	2	22	3	2	2	190916	1	4	RC	동그라미	1	동그라미 심플형	1	4	3	4	3	4	4	4	4	4	3	2	3	3	2	2	4	2	2	3	3	3	3	2	2	4	3	4	4	2	2	2	2	2	2
111	가톨릭의대	1	1	22	3	2	2	190916	2	1	TR	동그라미	1	동그라미 심플형	1	5	5	5	3	5	5	5	4	3	5	5	5	5	5	5	5	4	3	5	5	4	3	4	4	3	4	5	5	5	5	3	2	5	4
140	가톨릭의대	2	2	22	3	2	2	190920	2	1	TR	동그라미	1	동그라미 중복형	13	4	4	3	3	4	3	4	3	4	4	5	5	4	5	4	4	4	4	5	5	3	3	3	4	4	2	5	4	1	4	2	3	3	2
142	가톨릭의대	2	1	22	3	2	2	190920	1	3	RB	동그라미	2	동그라미 중복형	13	3	4	4	3	4	4	4	3	3	5	2	3	3	3	2	4	4	3	3	5	4	3	4	4	3	3	4	5	3	3	3	3	4	4
143	가톨릭의대	2	1	22	3	2	2	190920	1	2	RT	동그라미	1	동그라미 심플형	1	5	5	5	5	5	5	5	5	5	5	5	5	3	3	3	4	5	5	5	5	3	3	2	4	5	4	5	5	2	4	4	4	2	2
147	가톨릭의대	2	2	22	3	2	2	190920	1	4	RC	동그라미	2	동그라미 심플형	1	4	4	4	4	4	4	4	4	5	4	3	4	3	4	4	3	3	3	2	3	4	3	4	4	4	2	3	3	2	3	3	4	3	4
151	가톨릭의대	2	2	22	3	2	2	190920	3	1	BR	동그라미	2	동그라미 중복형	13	4	4	4	4	4	3	3	3	3	4	4	4	3	2	2	4	3	3	4	4	5	4	3	4	4	3	4	4	2	3	4	4	3	3
165	가톨릭의대	2	1	22	3	2	2	190920	3	1	BR	동그라미	1	동그라미 심플형	1	5	5	4	4	4	3	4	4	4	4	4	4	4	3	4	4	4	3	4	4	5	5	4	4	4	4	5	5	5	4	3	3	3	3
169	가톨릭의대	2	1	22	3	2	2	190920	1	4	RC	동그라미	1	동그라미 심플형	1	3	3	4	3	3	2	4	4	4	4	2	3	2	3	3	4	3	2	2	4	2	3	3	3	2	2	4	4	2	2	3	4	2	4
173	가톨릭의대	2	1	22	3	2	2	190920	1	2	RT	동그라미	1	동그라미 심플형	1	5	5	5	5	5	5	5	5	5	5	4	5	4	5	5	4	4	5	5	5	4	5	4	5	4	4	5	5	5	5	5	4	4	5
176	가톨릭의대	2	1	22	3	2	2	190920	1	3	RB	동그라미	2	동그라미 심플형	1	5	5	3	4	3	4	4	4	4	4	2	2	2	3	3	3	3	2	2	3	2	2	3	2	2	3	3	3	3	3	1	1	1	1
178	가톨릭의대	2	1	22	3	2	2	190920	1	4	RC	동그라미	1	동그라미 심플형	1	4	4	4	4	4	5	5	4	5	5	2	4	4	3	4	5	5	4	4	3	2	4	4	3	3	1	4	2	2	1	4	3	5	3
187	가톨릭의대	3	1	22	3	2	2	20190918	1	3	RB	동그라미	2	동그라미 심플형	1	4	4	4	4	4	4	4	4	4	4	4	3	3	4	3	3	3	3	3	3	4	3	4	4	3	2	3	4	3	3	2	2	2	2
193	가톨릭의대	3	1	22	3	2	2	20190918	1	4	RC	네모	2	네모 트래버스	11	3	4	5	5	5	5	5	5	5	5	2	2	3	4	2	3	1	3	5	5	2	2	2	4	3	2	5	5	3	4	5	5	5	3
194	가톨릭의대	3	1	22	3	2	2	20190918	1	2	RT	에스	1	에스 심플형	4	5	5	5	4	4	3	2	4	4	5	4	3	4	4	4	4	4	4	3	4	3	2	2	4	4	4	4	5	3	4	3	3	3	3
197	가톨릭의대	3	1	22	3	2	2	20190918	1	4	RC	세모	2	세모 심플형	2	4	4	4	5	5	3	4	4	3	5	3	3	3	4	4	3	4	2	3	4	4	2	3	4	4	3	4	4	4	4	4	4	4	3
198	가톨릭의대	3	2	22	3	2	2	20190918	2	4	TC	동그라미	2	동그라미 심플형	1	3	4	2	3	3	2	4	3	3	3	4	4	3	3	3	4	2	4	5	4	3	2	3	4	3	3	3	3	4	3	3	4	3	3
202	가톨릭의대	3	1	22	3	2	2	20190918	1	4	RC	동그라미	2	동그라미 심플형	1	3	4	3	4	3	3	3	3	4	3	2	2	2	2	3	3	3	2	3	4	3	3	3	3	3	3	3	3	3	3	1	2	3	3
203	가톨릭의대	3	2	22	3	2	2	20190918	4	3	CB	동그라미	2	동그라미 심플형	1	4	4	3	4	4	3	3	3	4	3	4	4	3	3	3	3	3	4	4	5	4	3	4	4	3	3	4	4	4	4	4	4	4	5
205	가톨릭의대	3	1	22	3	2	2	20190918	4	1	CR	동그라미	2	동그라미 중복형	13	4	5	5	5	3	4	5	3	4	4	2	3	3	5	4	5	3	4	3	2	4	3	5	5	5	3	4	5	3	3	2	5	3	5
209	가톨릭의대	3	2	22	3	2	2	20190918	4	3	CB	동그라미	2	동그라미 스트레스형	21	3	3	4	4	4	4	4	4	5	4	2	2	3	3	4	3	2	3	4	5	5	4	5	4	5	3	4	4	2	4	4	5	4	4
211	가톨릭의대	3	2	22	3	2	2	20190918	2	4	TC	동그라미	1	동그라미 스트레스	21	3	3	2	3	3	2	4	2	5	3	4	4	3	4	5	5	5	4	3	3	1	2	2	4	1	4	3	3	2	2	2	4	3	3
218	가톨릭의대	3	1	22	3	2	2	20190918	3	1	BR	동그라미	2	동그라미 심플형	1	5	4	3	3	3	2	4	3	4	5	3	3	3	4	3	4	4	3	2	4	5	4	5	5	4	3	4	4	4	3	2	2	2	2
221	가톨릭의대	3	1	22	3	2	2	20190918	3	2	BT	네모	1	네모 몰입형	7	2	4	1	4	2	1	1	2	1	4	4	5	4	4	2	5	5	5	4	4	4	4	5	4	3	4	5	5	5	5	1	1	2	1
222	가톨릭의대	3	1	22	3	2	2	20190918	3	2	BT	네모	2	네모 몰입형	7	4	4	4	3	4	3	4		3	4	4	3	4	3	4	3	4	3	3	5	4	4	4	3	4	4	5	5	4	4	3	4	3	4
225	가톨릭의대	3	1	22	3	2	2	20190918	2		.	세모	2	세모 심플형	2	2	4	2	3	3	3	3	3	3	3	3	3	3	3	3	3	3	3	3	3	3	3	3	3	3	3	3	3	3	3	3	3	3	3
229	가톨릭의대	3	1	22	3	2	2	20190918	1	4	RC	동그라미	2	동그라미 스트레스	21	4	5	4	4	4	4	4	4	4	4	2	3	3	3	4	2	2	3	3	4	4	4	3	3	3	2	3	4	3	3	4	4	4	4
230	가톨릭의대	3	1	22	3	2	2	20190918	3	1	BR	동그라미	2	동그라미 심플형	1	3	4	3		4	3	5	4	4	3	3	3	3	2	4	4	4	3	5	5	4	4	4	4	3	3	4	4	5	5	2	2	4	3
231	가톨릭의대	3	2	22	3	2	2	20190918	2	3	TB	네모	2	네모 심플형	3	4	4	3	4	5	4	3	2	4	4	5	5	4	5	5	4	4	4	4	4	5	4	4	4	5	3	5	5	4	4	4	4	3	3
232	가톨릭의대	3	1	22	3	2	2	20190918	1	3	RB	동그라미	2	동그라미 중첩형	17	4	4	4	4	4	3	4	4	4	4	3	2	4	3	3	3	2	3	4	4	4	3	4	4	3	4	3	4	4	3	2	2	2	2
233	가톨릭의대	3	1	22	3	2	2	20190918	1	2	RT	동그라미	1	동그라미 심플형	1	5	5	5	5	5	5	5	5	5	5	4	4	3	3	4	5	4	4	4	5	4	4	4	4	4	5	5	4	3	3	3	4	5	4
236	가톨릭의대	3	1	22	3	2	2	20190918	1	3	RB	동그라미	1	동그라미 심플형	1	4	5	3	4	4	4	4	4	3	4	4	5	4	4	3	4	4	3	3	2	4	2	3	5	4	4	5	5	3	2	2	4	1	2
237	가톨릭의대	3	1	22	3	2	2	20190918	4	1	CR	세모	2	세모 심플형	2	3	4	4	5	2	3	5	4	3	3	2	3	2	2	3	4	3	3	2	5	3	2	3	3	2	1	4	3	2	2	4	5	4	5
239	가톨릭의대	3	1	22	3	2	2	20190918	1	3	RB	에스	2	에스 심플형	4	4	4	4	4	4	4	4	4	4	4	4	4	4	4	4	4	4	3	4	4	4	4	4	4	4	4	4	4	4	3	2	2	4	3
240	가톨릭의대	3	2	22	3	2	2	20190918	1	3	RB	동그라미	2	동그라미 심플형	1	4	4	4	4	4	4	2	3	4	3	2	3	3	3	2	2	2	2	2	3	3	3	2	3	4	3	3	3	4	4	3	3	2	2
242	가톨릭의대	3	1	22	3	2	2	20190918	4	2	CT	네모	2	네모 심플형	3	3	3	2	3	3	3	2	2	2	2	2	3	3	3	2	2	3	2	3	4	2	2	3	2	2	2	2	3	2	2	2	4	3	3
245	가톨릭의대	3	2	22	3	2	2	20190918	4	1	CR	세모	2	세모 심플형	2	4	4	4	4	3	3	2	2	3	2	3	3	1	3	2	3	3	3	3	3	3	3	2	3	3	2	3	3	2	2	4	4	2	2
246	가톨릭의대	3	2	22	3	2	2	20190918	2	4	TC	세모	1	세모 트래버스	10	3	3	3	3	3	3	2	3	4	4	4	5	4	5	4	4	5	5	4	4	4	3	3	4	4	2	3	4	2	4	4	5	4	5
247	가톨릭의대	3	1	22	3	2	2	20190918	4	1	CR	에스	2	에스 심플형	4	5	5	5	5	5	5	5	5	5	5	5	5	4	4	5	4	3	5	4	4	5	5	5	5	5	5	5	4	1	1	5	5	5	5
248	가톨릭의대	3	1	22	3	2	2	20190918	1	3	RB	동그라미	2	동그라미 컴플렉스	29	5	5	4	3	4	4	4	4	4	5	3	3	3	3	3	3	3	3	4	4	4	4	4	4	4	4	4	4	4	3	2	3	4	3
250	가톨릭의대	3	1	22	3	2	2	20190918	3	1	BR	동그라미	2	동그라미 중첩형	17	3	3	3	3	3	3	3	3	3	3	3	3	3	3	3	3	3	3	3	3	4	4	4	4	4	4	4	4	4	4	4	3	2	2
252	가톨릭의대	3	2	22	3	2	2	20190918	1	4	RC	에스	1	에스 심플형	4	4	4	4	5	5	5	5	5	5	5	3	3	3	4	5	5	5	4	4	3	3	3	3	2	2	3	4	2	2	3	3	4	4	3
259	가톨릭의대	3	2	22	3	2	2	20190918	3	2	BT	동그라미	2	동그라미 심플형	1	3	3	3	3	2	2	4	3	3	3	4	4	2	4	3	4	2	4	3	4	5	4	5	4	5	5	5	4	5	5	2	3	2	1
262	가톨릭의대	3		22	3	2	2	20190918	3	2	BT	동그라미	2	동그라미 심플형	1	1	1	1	1	1	1	1	1	1	1	1	1	1	2	2	1	1	1	1	1	5	5	5	5	5	5	5	5	5	5	1	1	1	1
264	가톨릭의대	3	1	22	3	2	2	20190918	3	4	BC	세모	2	세모 심플형	2	1	1	1	1	1	1	1	2	5	5	5	4	1	4	4	5	4	3	5	5	5	4	5	4	5	4	5	5	5	5	5	5	5	4
266	가톨릭의대	3	1	22	3	2	2	20190918	3	1	BR	동그라미	2	동그라미 중복형	13	3	3	4	3	3	3	4	2	3	5	2	2	3	2	3	3	2	2	3	3	3	3	4	3	4	3	4	5	4	3	2	3	2	3
267	가톨릭의대	3	1	22	3	2	2	20190918	1	3	RB	에스	2	에스 심플형	4	4	4	4	4	4	4	4	4	5	2	4	3	3	3	3	4	3	4	4	4	4	4	3	4	4	3	4	3	3	4	3	3	3	3
268	가톨릭의대	3	1	22	3	2	2	20190918	4	1	CR	동그라미	2	동그라미 스트레스	21	4	4	3	3	4	2	5	5	5	5	3	3	3	4	4	4	5	4	4	2	4	4	5	4	2	4	5	4	3	3	4	5	5	4
270	가톨릭의대	3	1	22	3	2	2	20190918	3	1	BR	동그라미	2	동그라미 몰입형	5	5	4	4	4	4	5	3	3	3	4	4	2	3	3	3	4	5	5	3	5	5	5	4	5	4	3	5	5	4	5	2	2	4	3
273	가톨릭의대	3	1	22	3	2	2	20190918	3	2	BT	동그라미	2	동그라미 심플형	1	3	2	2	4	4	2	4	4	2		2	3	4	5	4	2	3	4	5	4	5	5	5	5	5	5	5	5	5	5	5	4	3	2
274	가톨릭의대	3	1	22	3	2	2	20190918	4	2	CT	동그라미	1	동그라미 심플형	1	2	2	2	4	2	2	5	4	4	4	4	3	2	3	3	3	4	3	3	4	2	2	2	1	2	4	4	5	1	1	1	1	3	2
277	가톨릭의대	3	1	22	3	2	2	20190918	4	1	CR	동그라미	1	동그라미 심플형	1	4	3	2	4	5	3	2	4	4	5	4	4	4	3	3	4	5	3	2	2	2	2	4	4	2	5	4	2	1	3	2	2	5	2
294	건양의대	4	2	22	3	2	2	20190902	1	2	RT	동그라미	1	동그라미 스트레스	21	5	5	5	5	5	5	5	5	5	5	5	5	5	5	5	5	5	5	5	5	4	4	5	5	5	4	4	5	5	5	5	5	3	5
295	건양의대	4	2	22	3	2	2	20190902	4	3	CB	네모	2	네모 심플형	3	2	3	3	3	2	3	3	3	3	3	3	3	3	3	3	3	3	3	2	3	4	3	3	3	3	4	3	4	3	3	3	4	3	4
306	건양의대	4	1	22	3	2	2	20190902	2	4	TC	동그라미	2	동그라미 심플형	1	3	3	3	3	4	3	4	4	3	3	3	3	3	5	5	5	3	3	5	5	5	3	3	3	3	3	3	3	3	3	3	3	3	3
327	건양의대	4	1	22	3	2	2	20190902	2	3	TB	동그라미	1	동그라미 심플형	1	4	4	3	5	4	3	3	3	4	4	4	5	5	4	4	3	4	5	5	5	5	4	3	4	5	3	5	5	3	3	2	3	2	1
337	건양의대	3	2	22	3	2	2	20190903	4	2	CT	동그라미	2	동그라미 심플형	1	3	4	2	3	3	3	4	4	3	4	4	4	3	3	3	4	4	3	4	4	3	2	2	4	3	4	4	3	3	2	2	2	4	4
350	건양의대	3	2	22	3	2	2	20190903	2	1	TR	동그라미	1	동그라미 몰입형	5	4	3	4	4	4	4	3	3	4	4	4	5	4	4	4	5	5	3	4	4	4	4	3	4	4	3	3	3	3	3	3	3	3	3
351	건양의대	3	2	22	3	2	2	20190903	3	1	BR	동그라미	2	동그라미 심플형	1	4	3	4	4	5	4	3	4	4	3	3	3	3	4	3	4	4	3	3	4	4	4	5	4	4	5	4	5	5	5	4	4	2	2
353	건양의대	3	2	22	3	2	2	20190903	3	1	BR	세모	1	세모 심플형	2	4	5	4	4	4	2	4	4	3	5	1	3	2	3	3	3	4	2	3	4	5	4	4	4	5	5	5	5	4	4	1	2	1	2
355	건양의대	3	1	22	3	2	2	20190903	1	3	RB	네모	2	네모 몰입형	7	5	5	5	4	4	5	5	4	5	5	3	2	2	2	2	2	4	3	2	4	5	5	5	5	5	4	5	5	5	2	3	4	4	3
358	건양의대	3	1	22	3	2	2	20190903	1	3	RB	동그라미	2	동그라미 심플형	1	5	5	5	5	5	5	5	5	4	5	3	3	3	3	4	4	3	2	3	4	5	5	5	5	5	3	4	5	4	3	3	2	3	2
359	건양의대	3	2	22	3	2	2	20190903	3	1	BR	동그라미	2	동그라미 심플형	1	4	4	4	4	4	4	4	4	4	4	3	3	3	4	4	4	4	3	4	4	5	4	4	4	4	4	4	4	4	4	2	3	2	2
387	건양의대	5	1	22	3	2	2	20190918	1	3	RB	세모	2	세모 몰입형	6	5	5	5	5	5	5	5	5	5	5	3	3	2	3	2	4	3	2	4	3	4	4	4	3	3	5	5	4	3	2	4	4	3	2
397	건양의대	5	1	22	3	2	2	20190918	1	2	RT	동그라미	1	동그라미 심플형	1	5	5	5	5	5	5	4	4	4	4	4	5	5	5	5	5	5	3	4	4	3	3	4	4	4	2	4	2	4	2	1	1	5	5
412	건양의대	2	1	22	3	2	2	20190904	1	3	RB	네모	2	동그라미 심플형	1	4	4	4	4	3	4	4	4	5	4	3	3	3	4	3	4	3	3	3	4	4	3	4	4	4	4	5	5	4	3	2	2	3	4
413	건양의대	2	1	22	3	2	2	20190904	4	3	CB	동그라미	2	동그라미 중첩형	17	4	4	4	4	4	3	2	4	5	5	3	4	3	5	5	4	3	4	4	5	4	3	2	5	5	5	4	5	4	3	5	5	5	4
414	건양의대	2	1	22	3	2	2	20190904	4	2	CT	에스	1	에스 심플형	4	4	4	4	2	4	3	2	4	3	5	3	3	4	5	3	4	3	3	3	5	4	3	3	5	4	2	3	4	3	3	4	5	5	4
417	건양의대	2	2	22	3	2	2	20190904	1	3	RB	동그라미	2	동그라미 심플형	1	4	4	4	4	5	3	3	4	3	4	2	2	2	3	4	2	4	3	3	4	4	4	4	4	4	4	4	4	2	3	2	2	2	2
429	건양의대	2	2	22	3	2	2	20190904	3	1	BR	동그라미	2	동그라미 심플형	1	3	4	3	3	3	3	3	3	3	2	3	3	3	3	2	4	2	3	2	4	4	3	4	3	3	2	3	4	3	2	3	3	3	2
436	건양의대	2	1	22	3	2	2	20190904	3	1	BR	동그라미	2	동그라미 심플형	1	3	4	3	4	4	3	5	3	3	4	3	3	3	3	3	5	3	3	4	5	5	5	5	5	3	3	5	5	5	5	1	2	3	3
444	건양의대	1	1	22	3	2	2	20190905	1	2	RT	동그라미	2	동그라미 심플형	1	4	5	5	5	5	5	4	4	4	4	4	4	4	4	4	4	4	4	4	4	4	4	4	3	4	4	4	4	4	4	3	4	3	3
445	건양의대	1	1	22	3	2	2	20190905	1	3	RB	동그라미	1	동그라미 심플형	1	5	5	5	5	5	5	5	5	5	5	4	5	4	4	4	4	5	4	4	4	4	4	4	4	5	4	5	5	4	4	3	4	4	3
446	건양의대	1	1	22	3	2	2	20190905	1	2	RT	에스	1	에스 트래버스형	12	5	4	5	5	5	5	5	4	5	5	4	5	3	4	4	3	5	4	5	4	5	4	4	3	5	2	2	4	2	2	2	3	4	2
451	건양의대	1	2	22	3	2	2	20190905	1	3	RB	동그라미	1	동그라미 심플형	1	4	4	4	4	4	5	3	4	5	4	2	3	3	3	3	4	5	3	3	4	5	3	4	3	4	3	5	4	4	4	2	4	2	3
458	건양의대	1	2	22	3	2	2	20190905	1	3	RB	동그라미	2	동그라미 심플형	1	4	4	4	4	4	4	4	4	4	4	4	3	4	3	3	4	3	3	4	3	4	4	4	4	5	4	4	4	3	3	2	3	2	2
463	건양의대	1	2	22	3	2	2	20190905	2	4	TC	네모	1	네모 심플형	3	4	4	4	4	4	3	2	2	4	5	4	4	3	4	4	4	4	4	4	4	2	3	3	3	2	3	4	4	4	2	4	4	4	4
466	건양의대	1	1	22	3	2	2	20190905	1	2	RT	동그라미	1	동그라미 몰입형	5	4	4	4	5	5	5	3	3	5	4	4	4	4	4	3	4	5	3	4	4	4	3	3	3	4	3	5	3	2	2	3	3	4	3
478	건양의대	1	2	22	3	2	2	20190905	2	3	TB	세모	1	세모 심플형	2	4	4	3	3	4	2	3	4	1	5	5	5	4	4	5	4	3	5	4	3	4	3	5	4	2	5	4	5	2	3	4	2	4	2
504	한림의대	3	2	22	3	2	2	20191105	1	3	RB	동그라미	2	동그라미 심플형	1	4	4	4	4	4	4	4	4	4	4	4	4	3	4	4	3	3	3	4	4	4	4	4	4	4	4	4	4	4	3	4	4	3	4
509	한림의대	3	1	22	3	2	2	20191105	3	2	BT	동그라미	2	동그라미 심플형	1	4	3	4	4	3	2	2	2	4	3	4	4	2	4	4	4	4	4	4	4	5	5	4	4	4	3	5	4	5	5	3	2	3	1
513	한림의대	3	2	22	3	2	2	20191105	2	1	TR	동그라미	1	동그라미 심플형	1	4	3	5	5	5	5	3	4	5	5	4	5	5	5	4	5	5	5	5	3	3	3	3	2	3	4	5	3	3	3	4	5	3	1
519	한림의대	3	1	22	3	2	2	20191105	3	1	BR	동그라미	2	동그라미 심플형	1	2	3	4	4	4	4	4	3	3	3	4	3	3	3	3	3	4	4	4	3	3	4	4	2	2	5	5	5	3	4	2	4	3	2
523	한림의대	3	2	22	3	2	2	20191105	2	3	TB	네모	1	네모 심플형	3	3	5	3	5	3	4	2	4	5	4	5	5	5	5	5	5	5	5	5	5	5	4	5	5	5	2	5	5	5	5	5	5	2	2
526	한림의대	3	2	22	3	2	2	20191105	1	3	RB	동그라미	2	동그라미 심플형	1	5	5	5	5	5	5	3	4	3	4	3	2	2	3	3	2	2	2	2	3	5	3	3	4	4	3	5	5	4	4	4	4	4	3
529	한림의대	3	2	22	3	2	2	20191105	2	3	TB	동그라미	2	동그라미 심플형	1	3	4	3	4	4	3	3	4	4	4	5	4	4	4	5	5	5	4	5	5	5	5	5	5	4	4	4	3	4	4	4	4	5	4
533	한림의대	3	2	22	3	2	2	20191105	4	3	CB	동그라미	2	동그라미 트래버스	9	3	3	4	4	3	4	2	3	2	2	4	5	4	4	4	3	2	4	3	2	2	2	4	5	4	3	5	4	3	3	3	3	4	2
539	한림의대	3	1	22	3	2	2	20191105	2	1	TR	네모	1	네모 중복형	15	5	4	4	5	4	5	4	4	2	4	4	5	5	5	5	5	5	5	5	5	4	4	5	4	5	2	4	4	4	4	4	4	4	3
542	한림의대	3	1	22	3	2	2	20191105	1	3	RB	네모	2	네모 심플형	3	5	4	5	5	5	4	4	4	4	4	3	4	3	3	3	3	4	3	4	4	5	4	3	4	4	4	4	3	4	4	3	3	2	2
544	한림의대	3	1	22	3	2	2	20191105	3	1	BR	동그라미	2	동그라미 심플형	1	3	4	3	3	3	2	3	3	3	4	2	3	2	3	3	3	2	3	2	3	4	4	3	3	3	4	3	4	4	4	2	2	2	1
549	한림의대	3	2	22	3	2	2	20191105	3	2	BT	동그라미	2	동그라미 트래버스	9	4	4	4	4	4	4	4	4	4	4	4	4	3	4	4	5	5	4	4	4	4	4	5	5	4	4	4	4	4	4	3	4	3	3
551	한림의대	3	1	22	3	2	2	20191105	1	3	RB	동그라미	1	동그라미 심플형	1	5	4	5	5	5	5	4	5	5	5	3	4	3	5	5	4	5	3	3	3	5	5	5	2	4	3	3	4	4	4	3	3	3	3
552	한림의대	3	1	22	3	2	2	20191105	1	3	RB	동그라미	2	동그라미 심플형	1	4	4	4	4	4	4	4	4	4	4	3	4	3	4	2	3	3	4	2	3	4	4	4	4	4	3	4	4	4	4	3	4	3	2
553	한림의대	3	1	22	3	2	2	20191105	3	4	BC	동그라미	2	동그라미 트래버스	9	3	2	3	4	3	2	4	4	2	5	2	3	3	2	4	3	2	3	3	5	4	4	5	5	3	4	5	5	4	4	5	4	5	5
554	한림의대	3	1	22	3	2	2	20191105	3	4	BC	세모	2	세모 심플형	2	2	4	2	2	2	2	3	4	3	4	1	2	2	3	2	3	2	2	3	4	3	4	4	3	4	3	4	5	5	5	3	2	2	2
555	한림의대	3	1	22	3	2	2	20191105	1	3	RB	-	2	.		4	4	4	5	4	4	4	4	4	4	2	2	2	3	4	3	3	3	2	3	4	3	3	4	4	4	4	3	2	2	2	2	2	4
559	한림의대	3	1	22	3	2	2	20191105	1	3	RB	네모	2	동그라미 중복형	13	4	4	4	4	4	4	5	5	4	4	4	4	4	3	3	2	2	3	4	4	5	5	4	4	5	3	4	4	4	4	3	2	2	3
560	한림의대	3	1	22	3	2	2	20191105	1	3	RB	세모	2	세모 심플형	2	4	4	5	4	5	3	4	4	5	5	2	2	2	4	3	3	4	4	3	4	5	3	4	4	4	3	3	4	3	3	1	1	1	2
562	한림의대	3	1	22	3	2	2	20191105	1	3	RB	동그라미	2	동그라미 심플형	1	3	3	3	3	3	3	3	3	3	3	3	3	2	2	3	3	3	3	3	2	3	3	4	3	2	3	3	3	3	3	3	3	3	3
567	한림의대	3	2	22	3	2	2	20191105	1	4	RC	동그라미	2	동그라미 심플형	1	4	4	3	4	4	4	3	3	4	4	2	2	2	2	2	3	3	3	2	2	2	2	2	4	3	3	2	2	3	4	3	4	2	3
573	관동의대	3	2	22	3	2	2	20190830	3	1	BR	세모	1	세모 심플형	2	4	4	4	5	5	4	4	3	4	3	3	4	3	3	3	4	4	3	3	3	2	22	2	2	2	4	4	3	3	4	2	4	4	4
574	관동의대	3	1	22	3	2	2	20190830	1	3	RB	에스	2	에스 심플형	4	4	5	4	5	2	3	5	5	5	5	2	2	2	2	2	2	2	2	2	3	3	3	3	2	2	3	3	4	2	1	1	1	2	2
575	관동의대	3	1	22	3	2	2	20190830	1	4	RC	에스	2	에스 심플형	4	3	4	3	5	4	2	5	4	4	4	2	2	2	3	4	3	2	2	4	4	2	2	2	1	2	2	4	5	2	5	2	3	2	3
579	관동의대	3	1	22	3	2	2	20190830	1	2	RT	세모	1	세모 몰입형	6	5	5	5	5	5	5	5	5	5	5	4	4	5	4	4	4	4	4	5	4	5	4	3	3	3	3	5	4	4	3	2	2	3	3
580	관동의대	3	2	22	3	2	2	20190830	1	3	RB	동그라미	2	동그라미 심플형	1	4	4	4	5	5	4	4	4	4	4	4	4	4	4	4	4	4	4	4	4	4	4	3	3	4	4	4	5	4	5	2	2	2	2
581	관동의대	3	2	22	3	2	2	20190830	1	2	RT	동그라미	2	동그라미 중첩형	17	4	4	4	4	4	4	4	4	4	4	4	4	4	4	4	4	4	3	3	4	4	4	4	4	4	3	4	4	3	3	3	3	3	3
590	관동의대	3	1	22	3	2	2	20190830	1	3	RB	동그라미	2	동그라미 심플형	1	5	5	5	5	5	5	5	5	5	5	3	4	3	5	4	4	4	4	4	5	5	5	5	5	5	4	5	5	5	5	4	4	3	3
602	관동의대	3	1	22	3	2	2	20190830	1	4	RC	에스	2	에스 심플형	4	4	4	4	5	5	5	5	4	5	5	3	3	2	3	2	5	5	4	2	3	2	2	3	1	5	2	4	3	1	1	3	4	5	4
603	관동의대	3	2	22	3	2	2	20190830	1	3	RB	동그라미	2	동그라미 심플형	1	3	4	3	4	5	3	4	4	3	5	3	2	2	2	2	4	4	3	2	3	4	4	4	4	3	2	4	5	3	3	2	2	2	2
616	관동의대	3	2	22	3	2	2	20190830	4	3	CB	세모	2	세모 컴플렉스형	30	4	4	5	3	3	2	3	3	4	3	2	3	2	3	3	3	4	3	3	3	4	4	4	4	4	3	3	2	2	4	3	3	3	4
619	관동의대	3	1	22	3	2	2	20190830	3	2	BT	세모	2	세모 중복형	14	4	4	4	4	4	4	4	5	4	4	4	4	4	4	4	4	4	4	4	5	5	4	5	4	4	4	5	5	4	4	3	3	3	3
620	관동의대	3	2	22	3	2	2	20190830	2	1	TR	동그라미	1	동그라미 중첩형	17	4	4	3	4	4	4	5	5	3	4	5	5	4	5	5	4	3	3	5	5	5	5	4	4	3	3	4	4	4	4	2	2	1	1
621	관동의대	3	2	22	3	2	2	20190830	3	4	BC	세모	2	세모 심플형	2	4	5	3	4	2	4	3	3	5	5	2	4	4	4	4	3	3	3	2	5	5	5	4	5	4	5	5	5	3	2	4	5	2	3
622	관동의대	3	2	22	3	2	2	20190830	3	2	BT	세모	2	세모 몰입형	6	5	5	4	5	4	4	4	4	5	3	4	5	4	5	5	5	4	4	4	4	5	5	5	5	5	4	4	4	4	5	5	5	5	3
624	관동의대	3	1	22	3	2	2	20190830	1	2	RT	동그라미	1	동그라미 중복형	13	5	5	4	5	5	3	5	5	4	4	4	4	5	3	3	5	5	5	5	5	3	4	3	4	2	2	5	5	1	1	2	1	2	2
710	관동의대	4	1	22	3	2	2	20191105	4	1	CR	세모	1	세모 중복형	14	4	4	4	4	3	3	4	4	4	4	3	3	3	4	4	4	3	3	3	3	4	3	4	3	2	3	3	3	2	2	3	3	4	3
714	관동의대	4	1	22	3	2	2	20191105	1	3	RB	세모	2	세모 트래버스	10	5	4	4	4	5	4	4	4	4	5	2	2	2	3	2	2	2	3	2	3	3	3	2	2	2	4	4	4	3	3	1	1	3	3
725	경북의대	3	1	22	3	2	2	20191113	3	1	BR	동그라미	2	동그라미 중복형	13	4	4	3	4	4	3	4	4	3	3	4	4	3	4	3	3	3	3	3	4	4	3	4	4	3	4	4	3	4	5	2	2	2	1
727	경북의대	3	1	22	3	2	2	20191113	2	1	TR	동그라미	1	동그라미 심플형	1	4	4	4	4	5	4	5	4	4	5	4	4	4	5	5	5	5	4	5	4	4	3	4	3	5	4	4	3	3	3	3	3	3	4
729	경북의대	3	1	22	3	2	2	20191113	1	3	RB	네모	1	네모 심플형	3	4	4	5	5	5	5	4	4	5	4	3	4	3	5	4	4	4	3	4	4	4	3	4	5	4	4	4	5	3	5	5	4	2	3
733	경북의대	3	1	22	3	2	2	20191113	2	4	TC	세모	2	세모 트래버스	10	3	4	4	4	4	3	3	4	5	4	5	4	4	4	4	5	4	4	5	5	4	4	2	4	5	4	4	3	3	2	5	5	4	4
736	경북의대	3	1	22	3	2	2	20191113	1	3	RB	동그라미	2	동그라미 심플형	1	4	4	4	4	4	4	4	4	4	4	4	3	4	3	3	4	4	4	4	4	4	4	4	4	4	4	4	4	4	4	2	4	3	2
742	경북의대	3	1	22	3	2	2	20191113	2	3	TB	세모	1	세모 심플형	2	4	3	4	4	3	4	4	4	4	4	4	5	4	4	4	5	5	5	4	4	4	4	3	4	5	5	5	4	3	5	5	4	4	4
762	경북의대	3	2	22	3	2	2	20191113	2	1	TR	동그라미	1	동그라미 심플형	1	4	4	4	4	4	4	4	4	4	4	5	4	4	5	5	5	5	5	5	5	2	3	3	3	3	4	3	5	3	2	2	2	1	2
764	경북의대	3	2	22	3	2	2	20191113	4	1	CR	동그라미	2	동그라미 심플형	1	5	4	5	4	5	4	4	4	5	4	4	4	2	5	5	4	4	3	4	5	4	3	5	4	5	5	5	4	5	2	5	5	5	4
765	경북의대	3	1	22	3	2	2	20191113	4		.	에스		에스 심플형	4	5	5	5	5	5	5	5	5	5	5	5	5	5	5	5	5	5	5	5	5	5	5	5	5	5	5	5	5	5	5	5	5	5	5
766	경북의대	3	1	22	3	2	2	20191113	2	3	TB	동그라미	2	동그라미 심플형	1	4	4	3	4	4	3	5	5	4	5	5	5	5	5	5	4	5	5	5	5	5	4	5	5	4	5	5	5	4	4	4	5	3	3
772	경북의대	3	1	22	3	2	2	20191113	1	4	RC	동그라미	2	동그라미 심플형	1	5	5	5	5	5	5	5	5	5	5	1	1	1	2	1	5	5	2	1	1	1	1	1	5	5	5	5	5	1	1	5	5	5	5
775	경북의대	3	1	22	3	2	2	20191113	1	3	RB	동그라미	2	동그라미 몰입형	5	4	4	4	4	4	4	4	4	4	4	3	3	3	3	3	3	3	3	3	3	4	4	4	4	4	4	4	4	4	4	3	2	4	2
778	경북의대	3	1	22	3	2	2	20191113	3	1	BR	동그라미	2	동그라미 심플형	1	4	3	3	3	4	3	2	4	3	4	1	3	2	3	1	5	3	3	5	4	5	5	4	4	5	3	3	3	5	2	4	5	3	1
784	경북의대	3	2	22	3	2	2	20191113	3	1	BR	네모	2	네모 심플형	3	4	4	3	3	3	2	3	3	3	5	3	2	3	4	3	3	3	3	4	4	4	3	4	3	3	3	5	5	1	3	2	4	3	2
785	경북의대	3	2	22	3	2	2	20191113	1	3	RB	동그라미	2	동그라미 컴플렉스	29	4	5	4	5	4	4	5	5	4	4	3	3	3	4	4	3	4	3	4	5	5	4	5	4	3	4	4	4	4	3	3	5	4	4
787	경북의대	3	1	22	3	2	2	20191113	1	3	RB	동그라미	2	동그라미 스트레스형	21	5	4	4	4	4	3	4	4	4	5	3	4	3	4	3	4	4	3	3	4	4	4	3	4	4	3	3	4	3	4	2	2	2	1
788	경북의대	3	1	22	3	2	2	20191113	3	2	BT	동그라미	2	동그라미 컴플렉스	29	3	3	3	3	3	3	3	3	3	3	3	2	3	3	4	4	3	3	3	4	5	4	4	4	4	5	4	5	4	4	3	3	2	2
791	경북의대	3	2	22	3	2	2	20191113	4	3	CB	동그라미	2	동그라미 심플형	1	2	4	3	3	3	3	4	3	3	3	2	2	2	2	2	3	3	3	2	4	5	4	4	4	3	3	4	4	3	3	4	4	3	5
792	경북의대	3	2	22	3	2	2	20191113	3	1	BR	동그라미	2	동그라미 트래버스	9	4	4	3	4	4	3	2	4	3	4	3	3	3	2	3	4	2	3	3	4	4	4	4	4	4	3	4	4	3	4	3	4	4	3
793	경북의대	3	2	22	3	2	2	20191113	3	1	BR	동그라미	2	동그라미 심플형	1	3	4	3	3	4	2	4	4	3	4	3	3	3	3	3	3	3	4	3	4	5	4	3	4	4	3	4	4	4	4	2	3	2	2
795	경북의대	3	1	22	3	2	2	20191113	3	1	BR	동그라미	2	동그라미 심플형	1	4	4	3	4	5	4	5	5	5	3	2	2	2	4	3	2	2	2	3	2	5	5	5	5	5	5	5	3	3	5	2	2	1	4
796	경북의대	3	1	22	3	2	2	20191113	4	1	CR	동그라미	2	동그라미 몰입형	5	4	4	4	4	4	3	4	5	4	5	3	2	2	3	2	3	2	2	2	4	5	4	4	3	4	2	5	4	3	3	4	4	4	5
797	경북의대	3	1	22	3	2	2	20191113	2	1	TR	동그라미	1	동그라미 심플형	1	4	5	4	5	5	4	2	3	4	5	5	5	4	5	5	5	5	5	5	5	5	3	3	3	3	2	3	3	5	5	2	4	3	2
799	경북의대	3	1	22	3	2	2	20191113	2	4	TC	에스	1	에스 심플형	4	3	4	3	3	4	3	3	5	5	4	5	5	4	5	5	4	4	4	5	5	3	3	4	2	4	4	3	5	5	5	3	5	4	4
800	경북의대	3	1	22	3	2	2	20191113	4	3	CB	에스	2	에스 심플형	4	3	4	3	2	3	3	2	3	3	2	1	1	1	4	4	4	1	1	4	4	5	5	4	5	5	5	4	2	1	2	3	3	5	4
801	경북의대	3	2	22	3	2	2	20191113	4	3	CB	동그라미	2	동그라미 중복형	13	4	5	4	5	4	3	5	3	3	4	3	4	4	5	4	3	4	5	4	4	5	5	5	5	5	4	4	4	5	4	5	5	5	5
803	경북의대	3	1	22	3	2	2	20191113	3	4	BC	세모	2	세모 심플형	2	4	3	2	2	4	3	4	4	4	3	2	2	2	2	3	4	4	4	4	3	4	4	4	3	4	3	4	4	3	3	3	4	2	3
804	경북의대	3	2	22	3	2	2	20191113	1	3	RB	네모	2	네모 몰입형	7	4	4	4	4	4	4	3	4	4	4	4	4	3	4	3	4	4	4	4	3	4	4	3	4	4	4	4	4	4	4	3	4	3	4
805	경북의대	3	1	22	3	2	2	20191113	3	1	BR	동그라미	2	동그라미 심플형	1	3	3	3	4	4	3	4	3	4	3	3	4	4	3	3	4	3	3	4	3	4	4	4	3	4	4	4	4	4	4	2	3	2	2
811	경북의대	1	1	22	3	2	2	20210520	1	4	RC	동그라미	1	동그라미 심플형	1	4	4	4	4	4	4	4	4	4	4	3	3	3	4	4	4	4	4	4	4	4	4	4	4	4	4	4	4	4	4	4	4	4	4
813	경북의대	1	2	22	3	2	2	20210520	1	3	RB	동그라미	2	동그라미 심플형	1	5	5	5	5	4	5	5	5	5	5	4	3	3	3	3	3	3	3	3	4	4	4	4	4	4	3	4	4	4	4	4	4	3	3
814	경북의대	1	2	22	3	2	2	20210520	1	2	RT	동그라미	2	동그라미 심플형	1	2	4	2	2	4	2	5	4	4	4	2	4	1	5	3	4	4	2	4	4	2	2	4	4	2	2	2	4	4	4	2	2	2	2
815	경북의대	1	1	22	3	2	2	20210520	3	1	BR	동그라미	2	동그라미 심플형	1	4	5	5	5	5	5	5	5	5	5	2	1	1	4	2	5	1	1	5	5	5	5	5	5	5	5	5	5	5	5	5	5	5	5
816	경북의대	1	1	22	3	2	2	20210520	4	1	CR	동그라미	1	동그라미 심플형	1	4	3	3	3	5	5	5	5	5	5	5	4	4	4	4	4	4	4	4	4	2	2	1	4	3	2	2	1	1	1	5	4	3	5
817	경북의대	1	1	22	3	2	2	20210520	3	2	BT	세모	1	세모 심플형	2	4	4	4	4	4	4	2	4	4	3	3	4	3	4	4	4	4	3	4	5	5	4	4	4	3	4	4	3	4	5	4	4	3	4
818	경북의대	1	2	22	3	2	2	20210520	3	2	BT	세모	2	세모 심플형	2	2	4	1	2	3	2	3	3	2	3	5	4	5	4	4	4	3	4	4	4	5	5	5	5	5	5	5	4	5	5	2	2	2	2
819	경북의대	1	2	22	3	2	2	20210520	2	1	TR	동그라미	1	동그라미 심플형	1	4	4	4	5	4	4	5	5	5	5	5	5	4	4	5	5	5	5	5	5	4	4	5	5	4	4	5	5	3	3	4	5	2	2
820	경북의대	1	1	22	3	2	2	20210520	1	3	RB	에스	2	에스 심플형	4	5	5	5	5	5	3	5	4	5	5	3	3	3	3	3	3	3	3	3	3	3	3	3	4	4	4	4	4	4	4	3	3	3	3
821	경북의대	1	1	22	3	2	2	20210520	2	1	TR	동그라미	1	동그라미 심플형	1	5	5	5	5	5	5	2	5	5	5	4	5	5	5	5	5	5	5	5	5	3	4	5	5	5	3	5	5	2	1	2	4	3	2
822	경북의대	1	1	22	3	2	2	20210520	2	1	TR	세모	1	세모 트래버스	10	4	4	4	4	4	4	4	4	4	4	4	4	4	4	4	4	4	4	4	4	3	4	4	4	3	3	4	4	2	3	3	3	3	3
823	경북의대	1	1	22	3	2	2	20210520	3	2	BT	동그라미	2	동그라미 심플형	1	5	3	3	4	3	5	5	3	5	5	3	4	2	4	5	5	5	5	5	5	5	5	5	5	2	5	5	5	2	5	2	2	4	2
824	경북의대	1	1	22	3	2	2	20210520	3	2	BT	동그라미	2	동그라미 심플형	1	3	4	3	4	4	3	3	4	2	4	4	3	4	4	4	5	2	4	4	4	4	4	4	5	2	4	4	4	4	5	2	2	2	1
825	경북의대	3	2	22	3	2	2	20210520	1	3	RB	동그라미	2	동그라미 중복형	13	5	4	5	5	4	4	5	4	3	4	4	3	3	3	3	3	3	4	4	5	5	4	4	4	4	4	4	4	4	4	4	4	3	3
826	경북의대	3	2	22	3	2	2	20210520	1	2	RT	동그라미	1	동그라미 심플형	1	4	4	4	4	4	4	4	4	4	4	4	4	4	4	4	4	4	4	4	4	4	4	4	3	4	4	4	4	4	4	3	2	2	1
827	경북의대	3	2	22	3	2	2	20210520	3	1	BR	동그라미	1	동그라미 중복형	13	4	5	5	5	5	5	4	5	5	5	5	5	4	4	5	5	3	4	5	5	5	5	5	5	5	5	5	5	5	5	3	3	4	4
828	경북의대	3	1	22	3	2	2	20210520	3	1	BR	동그라미	2	동그라미 심플형	1	4	4	4	4	4	4	4	4	4	4	3	3	3	4	3	5	4	3	5	5	5	5	5	5	5	5	5	5	5	5	3	3	3	3
829	경북의대	3	1	22	3	2	2	20210520	1	3	RB	네모	2	네모 심플형	3	4	3	4	3	3	3	3	4	4	3	3	2	3	3	3	2	2	3	3	3	3	3	3	4	3	3	3	4	3	3	3	3	3	4
830	경북의대	3	1	22	3	2	2	20210520	3	2	BT	동그라미	2	동그라미 몰입형	5	4	5	3	4	4	2	4	5	2	5	5	5	3	5	4	2	2	3	5	5	5	4	5	5	5	5	5	5	5	5	2	2	4	4
831	경북의대	3	1	22	3	2	2	20210520	1	4	RC	동그라미	1	동그라미 몰입형	5	4	4	4	4	5	4	4	4	5	5	3	4	4	5	4	4	4	3	3	4	3	4	4	3	3	4	4	5	3	3	3	4	4	4
832	경북의대	3	2	22	3	2	2	20210520	1	3	RB	동그라미	1	동그라미 심플형	1	5	5	5	5	5	4	4	4	5	5	4	4	4	4	3	4	5	3	4	4	3	4	4	4	3	4	5	5	4	4	3	4	2	2
833	경북의대	3	1	22	3	2	2	20210520	3	2	BT	동그라미	1	동그라미 심플형	1	4	4	3	4	4	4	2	3	2	4	4	4	4	4	4	4	3	3	4	4	5	4	4	3	4	3	4	5	4	4	2	4	1	1
834	경북의대	3	1	22	3	2	2	20210520	1	3	RB	네모	2	네모 심플형	3	4	4	4	4	4	4	4	4	4	4	3	3	3	3	2	2	3	3	4	4	5	4	4	3	4	4	4	4	3	2	3	3	2	2
835	경북의대	3	1	22	3	2	2	20210520	3	1	BR	세모	2	세모 트래버스	10	3	4	3	3	3	3	4	3	3	4	2	2	2	2	2	2	2	2	2	3	4	3	4	4	4	4	4	4	5	5	2	3	2	2
836	경북의대	3	1	22	3	2	2	20210520	3	1	BR	네모	2	네모 중복형	15	4	4	4	4	4	2	3	3	4	4	1	2	2	3	2	3	2	2	5	4	5	4	5	5	3	5	5	5	5	5	1	1	1	1
837	경북의대	3	1	22	3	2	2	20210520	1	3	RB	동그라미	2	동그라미 심플형	1	5	5	5	5	5	5	5	5	5	5	3	3	4	3	2	2	4	3	2	2	5	5	5	5	5	5	5	5	5	5	3	4	2	3
838	경북의대	3	1	22	3	2	2	20210520	3	2	BT	동그라미	2	동그라미 심플형	1	4	4	3	4	4	3	3	3	3	3	4	4	4	3	4	3	3	5	4	5	5	4	5	4	4	3	4	4	5	4	2	2	2	3
839	경북의대	3	2	22	3	2	2	20210520	2	3	TB	에스	1	에스 심플형	4	4	3	4	5	4	3	3	4	5	5	5	5	5	5	5	5	5	5	5	5	3	5	5	3	4	5	5	5	5	5	3	2	2	1
840	경북의대	3	2	22	3	2	2	20210520	2	4	TC	에스	1	에스 심플형	4	3	4	4	4	4	4	4	4	4	4	4	4	3	4	5	4	3	4	4	4	4	3	4	4	3	3	4	3	3	2	3	4	4	4
841	경북의대	3	2	22	3	2	2	20210520	1	3	RB	동그라미	2	동그라미 트래버스	9	4	3	4	4	4	4	3	3	4	4	3	3	3	4	3	3	4	2	4	4	4	3	4	3	5	3	4	4	2	2	4	4	2	2
842	경북의대	3	2	22	3	2	2	20210520	1	2	RT	동그라미	2	동그라미 심플형	1	5	5	3	4	5	4	5	5	4	5	5	4	4	3	5	5	2	5	4	5	5	3	2	4	3	1	5	4	2	5	1	4	5	5
843	경북의대	3	1	22	3	2	2	20210520	2	1	TR	동그라미	1	동그라미 심플형	1	4	4	4	4	5	4	5	5	5	4	5	5	5	5	5	5	5	5	5	5	4	5	4	4	5	4	4	4	4	4	3	4	4	3
844	경북의대	3	1	22	3	2	2	20210520	4	1	CR	에스	1	에스 중복형	16	4	4	4	4	4	4	4	4	4	4	4	4	3	4	4	3	3	4	3	3	3	3	4	2	4	4	4	3	2	4	5	5	4	4
845	경북의대	3	1	22	3	2	2	20210520	3	2	BT	세모	2	세모 트래버스	10	4	4	2	2	2	3	2	3	3	4	4	4	4	5	5	4	2	3	4	4	4	4	4	4	5	3	4	5	5	5	2	2	1	1
846	경북의대	3	2	22	3	2	2	20210520	3	1	BR	동그라미	2	동그라미 심플형	1	4	5	3	4	3	2	3	3	3	4	3	3	3	3	3	3	3	3	3	4	4	4	2	3	3	4	3	4	5	4	4	3	2	2
847	경북의대	3	1	22	3	2	2	20210520	1	3	RB	에스	2	에스 심플형	4	3	4	4	4	4	3	4	4	4	4	1	2	1	2	2	2	3	2	2	2	4	3	4	4	4	3	4	4	3	4	1	1	2	2
848	경북의대	3	2	22	3	2	2	20210520	1	3	RB	동그라미	2	동그라미 몰입형	5	5	5	4	5	4	4	3	4	3	3	2	4	2	3	3	2	3	3	3	5	5	3	4	5	4	3	3	4	4	4	4	4	3	4
849	경북의대	3	1	22	3	2	2	20210520	3	1	BR	동그라미	2	동그라미 심플형	1	3	5	3	4	4	2	2	2	2	4	1	1	1	1	4	4	2	2	2	5	2	5	5	4	2	5	4	5	5	5	1	1	2	1
850	경북의대	3	1	22	3	2	2	20210520	4	3	CB	동그라미	2	동그라미 심플형	1	3	3	3	3	3	3	3	3	3	3	3	3	3	3	3	3	3	3	3	4	4	4	4	3	4	3	4	4	4	4	4	4	4	4
851	경북의대	3	2	22	3	2	2	20210520	2	1	TR	동그라미	1	세모 심플형	2	4	5	5	5	4	5	5	5	5	5	5	5	4	5	5	5	5	4	5	5	3	3	5	5	4	3	5	3	3	2	4	4	5	5
852	경북의대	3	1	22	3	2	2	20210520	2	1	TR	에스	1	에스 심플형	4	5	3	5	5	4	5	3	4	5	5	5	5	5	5	5	5	5	5	5	4	3	4	5	5	3	2	5	5	5	2	1	1	2	1
853	경북의대	3	1	22	3	2	2	20210520	4	1	CR	동그라미	1	에스 심플형	4	4	4	4	4	4	5	5	4	4	4	3	3	2	4	4	4	5	2	2	4	4	5	5	5	3	4	4	5	2	5	5	5	5	2
854	경북의대	3	1	22	3	2	2	20210520	3	2	BT	에스	1	에스 심플형	4	4	5	2	2	2	3	1	3	3	5	3	3	2	3	4	3	4	4	4	5	5	4	3	4	5	2	4	5	5	5	1	1	3	3
855	경북의대	3	2	22	3	2	2	20210520	2	3	TB	동그라미	2	동그라미 중복형	13	4	5	4	4	4	3	4	4	4	4	5	4	3	5	5	5	3	3	5	5	5	5	3	4	4	4	4	5	3	4	3	4	3	3
856	경북의대	3	1	22	3	2	2	20210520	3	1	BR	동그라미	2	동그라미 심플형	1	4	3	3	3	4	3	2	3	4	3	3	2	3	3	4	4	2	2	3	3	4	4	5	4	5	5	4	5	4	5	3	4	2	2
857	경북의대	3	1	22	3	2	2	20210609	3	1	BR	세모	2	세모 심플형	2	4	3	4	4	3	3	4	3	3	4	3	4	4	3	3	4	4	3	3	3	4	4	4	5	4	4	4	3	4	3	3	3	2	2
225	경북의대	3	1	22	3	2	2	20210609	3	4	BC	동그라미	2	동그라미 심플형	1	3	3	2	3	2	3	3	3	3	3	3	3	2	3	3	3	2	2	3	3	4	4	4	4	4	2	3	3	4	4	3	3	3	3
226	경북의대	3	1	22	3	2	2	20210609	4	1	CR	동그라미	2	동그라미 심플형	1	4	4	4	4	4	4	4	4	4	4	3	5	4	4	5	4	3	5	1	4	3	4	5	4	4	4	4	3	1	1	5	3	4	4
227	경북의대	3	1	22	3	2	2	20210609	3	1	BR	에스	2	에스 트래버스형	12	4	4	4	3	3	3	4	4	3	4	3	3	2	2	3	3	3	2	3	3	4	4	4	3	4	5	4	5	4	4	2	3	2	2
228	경북의대	3	1	22	3	2	2	20210609	2	3	TB	동그라미	1	동그라미 심플형	1	4	4	3	4	4	3	2	4	3	5	4	4	3	5	3	5	5	5	5	5	4	5	4	3	3	3	4	4	5	5	2	2	3	2
229	경북의대	3	1	22	3	2	2	20210609	1	3	RB	동그라미	2	동그라미 심플형	1	4	4	4	4	4	2	3	3	3	3	2	3	2	4	3	3	2	3	2	2	3	3	2	3	4	3	4	3	2	2	1	1	3	3
230	경북의대	3	1	22	3	2	2	20210609	4	1	CR	동그라미	2	동그라미 심플형	1	3	3	3	3	3	3	3	3	3	3	2	2	2	2	2	2	2	2	2	2	3	3	3	3	3	3	3	3	3	3	4	4	4	4
231	경북의대	3	2	22	3	2	2	20210609	4	2	CT	네모	1	네모 몰입	7	4	5	4	5	5	4	3	3	5	4	4	5	4	4	5	4	4	5	4	5	2	3	2	4	5	2	2	2	2	1	4	5	3	5
232	경북의대	3	1	22	3	2	2	20210609	1	2	RT	동그라미	1	동그라미 심플형	1	4	4	4	5	4	3	4	4	4	4	4	4	4	3	4	4	4	3	4	5	4	4	4	3	3	3	4	5	4	3	3	3	3	2
233	경북의대	3	2	22	3	2	2	20210609	1	2	RT	네모	2	네모 심플형	3	4	5	4	4	5	4	5	5	4	4	4	4	3	4	4	4	4	3	4	4	3	3	3	4	4	4	3	4	2	3	4	3	4	4
234	경북의대	3	2	22	3	2	2	20210609	1	3	RB	동그라미	1	동그라미 심플형	1	4	4	4	4	4	4	4	4	4	3	3	4	3	4	4	3	3	3	3	3	4	3	4	3	4	3	4	4	4	4	3	3	3	3
235	경북의대	3	2	22	3	2	2	20210609	4	3	CB	동그라미	2	동그라미 심플형	1	4	4	3	3	3	3	3	3	3	5	3	3	3	3	3	3	3	3	3	4	4	3	3	3	3	4	4	4	4	5	4	4	3	3
1	가톨릭의대	4	1	23	3	3	2	190918	2	1	TR	동그라미	1	동그라미 몰입형	5	4	3	4	4	4	4	4	4	4	4	4	4	4	4	4	4	4	4	4	4	3	3	4	4	3	3	4	3	3	4	3	3	4	3
2	가톨릭의대	4	1	23	3	3	2	190918	3	1	BR	네모	1	네모 심플형	3	4	5	4	5	5	3	3	4	4	5	5	4	2	4	5	4	5	4	3	4	5	4	4	4	3	4	5	5	4	4	2	3	3	2
10	가톨릭의대	4	1	23	3	3	2	190918	3	2	BT	세모	2	세모 심플형	2	4	4	3	4	3	3	2	4	4	4	4	4	4	4	4	4	4	3	4	4	4	4	4	4	4	4	4	4	4	4	2	2	2	2
12	가톨릭의대	4	1	23	3	3	2	190918	1	2	RT	네모	2	네모 중복형	15	3	3	3	3	3	2	2	2	2	2	3	3	3	3	2	2	2	2	2	2	2	2	2	2	2	2	2	2	2	2	2	2	2	2
16	가톨릭의대	4	2	23	3	3	2	190918	1	2	RT	세모	2	세모 심플형	2	4	5	4	4	5	4	3	4	4	4	4	5	3	5	2	4	4	3	5	4	3	3	4	3	4	2	3	4	5	4	2	3	1	1
19	가톨릭의대	4	2	23	3	3	2	190918	1	3	RB	동그라미	2	동그라미 심플형	1	4	5	4	4	4	3	4	4	3	4	3	4	3	4	3	4	3	2	3	3	3	4	3	5	3	5	4	4	4	4	3	3	2	2
20	가톨릭의대	4	2	23	3	3	2	190918	3	1	BR	동그라미	2	동그라미 심플형	1	4	4	3	4	4	3	4	4	4	5	2	3	1	4	3	3	3	2	3	4	4	5	4	4	4	4	4	4	4	4	2	2	3	3
21	가톨릭의대	4	2	23	3	3	2	190918	1	3	RB	세모	1	세모 중첩형	18	5	4	4	3	5	4	3	5	5	4	3	3	2	2	2	5	4	2	4	5	4	4	5	3	4	3	5	5	2	5	3	4	4	2
23	가톨릭의대	4	2	23	3	3	2	190918	3	1	BR	동그라미	2	동그라미 중첩형	17	4	3	4	4	5	4	3	4	5	4	5	4	5	4	4	3	3	4	3	4	5	5	5	5	5	3	4	3	5	4	3	4	3	3
26	가톨릭의대	4	1	23	3	3	2	190918	3	2	BT	동그라미	2	동그라미 심플형	1	3	4	2	4	3	2	4	4	3	4	3	3	3	3	4	4	4	4	4	4	4	4	4	4	4	4	4	4	4	4	3	3	3	3
28	가톨릭의대	4	2	23	3	3	2	190918	2	3	TB	에스	1	에스 심플형	4	3	3	3	4	3	4	3	3	4	3	4	5	4	4	4	5	5	5	3	5	5	4	5	4	4	3	5	4	4	5	4	4	4	3
46	가톨릭의대	1	2	23	3	3	2	190916	1	3	RB	동그라미	2	동그라미 몰입형	5	5	5	4	4	3	4	2	2	4	5	4	2	4	2	1	4	1	5	5	3	5	3	5	4	2	2	4	4	2	2	1	2	2	1
48	가톨릭의대	1	1	23	3	3	2	190916	1	4	RC	네모	2	네모 심플형	3	5	5	5	5	5	4	5	5	5	4	3	3	2	4	4	3	4	3	2	4	5	4	5	5	3	5	4	5	1	1	1	3	4	4
133	가톨릭의대	2	1	23	3	3	2	190920	2	1	TR	동그라미	1	동그라미 심플형	1	4	5	3	4	4	4	5	5	4	5	5	5	5	5	5	5	5	5	5	5	4	4	5	4	3	4	5	4	4	4	2	4	4	2
135	가톨릭의대	2	1	23	3	3	2	190920	2	4	TC	동그라미	1	동그라미 중복형	13	3	5	2	2	5	3	4	5	1	4	4	5	4	4	5	5	2	5	5	5	2	4	4	4	4	4	5	5	2	1	4	4	5	2
155	가톨릭의대	2	1	23	3	3	2	190920	1	4	RC	세모	2	세모 심플형	2	4	4	4	4	4	4	4	4	5	4	2	4	3	3	3	2	4	2	3	3	4	2	3	4	4	2	1	5	3	2	3	3	3	3
171	가톨릭의대	2	2	23	3	3	2	190920	2	3	TB	세모	1	세모 심플형	2	2	4	2	3	4	2	2	2	4	3	5	4	4	4	4	4	4	4	4	4	3	3	4	3	3	3	4	4	4	4	3	3	4	3
189	가톨릭의대	3	1	23	3	3	2	20190918	3	1	BR	동그라미	2	동그라미 중복형	13	5	4	4	3	5	5	5	5	5	5	3	3	3	4	4	4	4	4	4	5	5	5	5	5	5	5	5	5	5	5	5	5	5	4
199	가톨릭의대	3	2	23	3	3	2	20190918	4	2	CT	동그라미	2	동그라미 심플형	1	3	4	4	3	4	3	5	5	3	3	4	3	4	3	3	4	3	5	5	4	5	4	5	3	2	4	4	4	2	2	4	5	5	5
200	가톨릭의대	3	1	23	3	3	2	20190918	3	1	BR	동그라미	2	동그라미 몰입형	5	5	5	5	4	5	3	4	4	5	2	3	2	3	4	3	3	4	4	3	3	5	4	4	5	5	3	3	3	5	5	3	3	3	4
206	가톨릭의대	3	2	23	3	3	2	20190918	3	1	BR	동그라미	2	동그라미 트래버스	9	3	4	3	4	3	4	4	3	4	4	2	2	2	2	2	2	4	2	3	3	4	3	3	4	4	3	3	4	4	4	3	3	2	2
207	가톨릭의대	3	1	23	3	3	2	20190918	3	1	BR	세모	2	세모 트래버스	10	5	4	5	5	5	5	5	5	5	5	4	4	3	4	4	2	2	4			5	5	5	5	5	4	5	5	5	5	4	4	4	2
210	가톨릭의대	3	2	23	3	3	2	20190918	1	4	RC	동그라미	2	동그라미 중복형	13	4	4	3	4	4	3	4	4	4	5	2	3	2	2	3	3	3	3	3	3	4	3	3	3	4	3	3	3	2	2	4	4	3	4
214	가톨릭의대	3	2	23	3	3	2	20190918	4	1	CR	세모	2	세모 심플형	2	4	4	4	3	3	2	5	3	2	4	2	2	1	4	4	3	2	4	4	4	4	2	4	4	5	2	3	3	1	2	3	5	4	5
217	가톨릭의대	3	1	23	3	3	2	20190918	1	3	RB	네모	2	네모 몰입형	7	5	5	5	5	5	5	5	5	5	5	5	5	5	5	5	5	5	5	3	5	5	5	5	5	4	5	5	5	5	5	4	4	4	4
220	가톨릭의대	3	2	23	3	3	2	20190918	4	2	CT	동그라미	1	동그라미 심플형	1	2	3	2	2	2	2	4	4	3	3	4	3	3	3	5	5	4	4	4	4	2	2	3	3	4	2	2	3	2	3	4	5	3	4
224	가톨릭의대	3	2	23	3	3	2	20190918	4	3	CB	세모	2	세모 심플형	2	3	3	4	2	3	3	2	3	3	3	2	3	2	3	2	2	2	2	2	4	3	3	3	3	3	3	3	3	3	3	4	4	3	3
235	가톨릭의대	3	1	23	3	3	2	20190918	1	3	RB	네모	2	네모 몰입형	7	5	5	5	5	5	2	4	5	5	5	2	2	2	2	2	2	2	2	2	2	4	4	4	4	4	4	4	4	4	4	2	2	2	4
241	가톨릭의대	3	1	23	3	3	2	20190918	3	2	BT	동그라미	2	동그라미 심플형	1	1	4	3	4	4	1	5	5	4	4	4	4	4	3	5	2	3	4	5	5	3	2	5	5	4	4	5	5	3	4	4	4	4	1
249	가톨릭의대	3	1	23	3	3	2	20190918	1	2	RT	세모	2	에스 심플형	4	5	5	5	5	5	5	5	5	5	5	5	5	5	5	5	5	5	5	5	5	4	4	4	5	5	5	3	3	3	3	3	3	3	3
261	가톨릭의대	3	2	23	3	3	2	20190918	3	1	BR	동그라미	2	동그라미 중첩형	17	3	3	3	3	3	3	3	3	3	3	2	2	3	2	2	2	2	2	2	3	4	3	3	5	3	4	4	4	4	4	2	2	2	2
275	가톨릭의대	3	1	23	3	3	2	20190918	4	3	CB	네모	1	네모 심플형	3	4	3	3	3	4	2	2	3	3	4	4	3	2	3	4	3	4	3	3	2	3	2	3	4	4	3	3	4	4	5	5	4	4	3
276	가톨릭의대	3	1	23	3	3	2	20190918	1	2	RT	동그라미	1	동그라미 심플형	1	4	4	4	4	4	4	4	4	4	4	3	3	3	3	3	4	4	3	4	3	3	3	3	3	3	3	3	3	3	3	2	2	2	2
279	건양의대	4	2	23	3	3	2	20190902	1	3	RB	동그라미	1	동그라미 몰입형	5	4	4	3	4	4	4	4	4	4	4	4	3	4	4	4	3	4	4	4	4	4	4	3	4	3	4	4	5	4	4	3	3	2	2
280	건양의대	4	2	23	3	3	2	20190902	3	1	BR	동그라미	2	동그라미 심플형	1	4	4	4	4	4	5	4	3	4	5	3	3	2	4	4	4	4	3	3	5	5	4	4	5	5	4	4	5	5	5	2	2	2	2
283	건양의대	4	2	23	3	3	2	20190902	3	1	BR	네모	2	네모 중복형	15	4	5	4	4	4	4	4	4	5	5	3	3	3	4	3	3	3	3	4	4	5	5	4	5	5	5	5	5	5	5	3	4	2	3
284	건양의대	4	1	23	3	3	2	20190902	1	2	RT	에스	1	에스 심플형	4	4	4	5	5	4	4	4	3	5	4	4	4	4	3	3	4	5	3	2	2	2	2	3	3	2	3	5	5	2	4	2	2	4	3
285	건양의대	4	2	23	3	3	2	20190902	3	1	BR	동그라미	2	동그라미 심플형	1	4	4	4	4	4	3	3	3	3	4	3	4	4	4	4	3	3	3	3	4	4	3	4	4	4	3	4	4	4	4	3	3	3	3
289	건양의대	4	2	23	3	3	2	20190902	1	2	RT	동그라미	1	동그라미 심플형	1	4	4	5	4	4	5	4	4	5	4	3	4	4	4	4	4	5	4	3	5	4	4	4	4	3	4	5	4	4	4	4	4	3	2
290	건양의대	4	2	23	3	3	2	20190902	2	1	TR	동그라미	1	동그라미 심플형	1	5	4	3	5	3	4	3	3	3	5	4	4	4	5	5	4	4	4	4	5	3	3	3	3	4	3	4	4	5	4	4	5	3	3
293	건양의대	4	2	23	3	3	2	20190902	3	1	BR	동그라미	2	동그라미 몰입형	5	4	5	3	3	5	4	4	5	4	5	2	3	2	4	2	2	3	3	3	5	5	4	5	5	5	4	5	5	5	5	3	4	2	3
297	건양의대	4	2	23	3	3	2	20190902	1	3	RB	동그라미	1	동그라미 몰입형	5	4	4	4	4	4	4	4	4	4	4	3	3	3	3	3	3	3	3	3	3	4	4	4	4	4	4	4	4	4	4	2	4	2	3
300	건양의대	4	1	23	3	3	2	20190902	1	2	RT	동그라미	1	동그라미 탑형	26	5	5	5	5	5	5	5	5	5	5	4	5	5	5	4	4	5	4	5	4	4	3	4	5	3	3	4	3	4	3	2	4	4	2
301	건양의대	4	1	23	3	3	2	20190902	3	4	BC	동그라미	2	동그라미 몰입형	5	4	4	3	4	2	2	3	2	2	4	4	3	3	3	4	4	3	3	3	3	4	4	5	5	5	4	4	4	4	5	3	4	4	4
307	건양의대	4	2	23	3	3	2	20190902	3	1	BR	세모	2	세모 심플형	2	4	4	4	4	4	3	4	3	3	4	3	3	3	4	2	2	3	3	1	3	5	4	5	4	4	4	4	4	3	4	4	2	4	2
314	건양의대	4	1	23	3	3	2	20190902	3	2	BT	동그라미	1	동그라미 심플형	1	3	3	3	3	4	3	3	3	4	4	3	3	3	3	3	4	4	3	4	4	4	3	4	4	4	4	4	4	4	4	2	2	2	2
315	건양의대	4	2	23	3	3	2	20190902	4	1	CR	동그라미	2	동그라미 심플형	1	3	4	5	4	4	3	5	4	4	3	4	2	2	2	2	4	2	2	2	4	5	2	2	3	1	4	3	5	1	2	2	5	2	2
318	건양의대	4	1	23	3	3	2	20190902	4	3	CB	동그라미	2	동그라미 몰입형	5	4	4	3	3	4	3	3	2	3	2	2	2	3	3	3	2	2	3	2	2	4	3	3	4	4	2	2	4	4	4	3	4	3	4
319	건양의대	4	2	23	3	3	2	20190902	3	4	BC	네모	2	네모 심플형	3	3	4	4	4	2	2	5	5	4	5	2	4	3	5	3	3	4	4	4	3	5	3	3	5	5	5	5	3	5	3	2	2	3	5
323	건양의대	4	2	23	3	3	2	20190902	4	1	CR	동그라미	2	동그라미 몰입형	5	4	4	4	4	4	4	5	4	3	2	3	3	3	3	3	4	3	3	5	3	2	3	2	2	4	4	4	2	4	4	4	3	2	3
330	건양의대	4	1	23	3	3	2	20190902	1	4	RC	네모	2	네모 심플형	3	4	4	4	4	3	4	5	5	4	4	2	3	2	3	3	3	3	2	3	3	4	3	3	3	4	3	4	3	3	3	4	4	3	4
332	건양의대	4	2	23	3	3	2	20190902	4	3	CB	에스	2	에스 중복형	16	5	5	4	5	5	4	5	5	4	5	4	5	4	5	5	4	5	5	5	5	5	5	5	5	5	4	5	5	5	5	5	5	5	5
339	건양의대	3	1	23	3	3	2	20190903	2	3	TB	세모	1	세모 트래버스	10	5	5	5	5	5	5	3	5	5	5	5	5	5	5	5	5	5	5	5	5	5	5	5	5	5	5	5	5	5	5	3	3	3	4
340	건양의대	3	1	23	3	3	2	20190903	4	2	CT	에스	2	에스 몰입형	8	2	4	3	3	4	2	3	5	4	5	4	5	4	3	5	3	2	4	4	5	3	3	3	3	3	2	4	3	2	1	4	5	4	4
342	건양의대	3	2	23	3	3	2	20190903	1	4	RC	동그라미	2	동그라미 심플형	1	4	4	5	4	5	5	5	5	5	5	3	3	3	3	3	3	2	3	3	4	4	3	3	3	5	3	4	4	4	4	4	4	4	2
343	건양의대	3	1	23	3	3	2	20190903	1	2	RT	에스	1	에스 심플형	4	4	4	4	4	4	4	4	4	4	4	4	4	4	4	3	4	3	4	4	4	4	4	4	4	4	3	4	3	4	4	4	4	4	3
348	건양의대	3	1	23	3	3	2	20190903	1	2	RT	동그라미	1	동그라미 몰입형	5	5	5	5	5	5	5	5	5	5	5	5	5	5	5	5	5	5	5	5	4	5	5	3	5	5	5	5	5	5	5	5	5	5	4
349	건양의대	3	2	23	3	3	2	20190903	4	3	CB	동그라미	2	동그라미 심플형	1	4	4	4	3	3	3	4	4	4	5	5	4	3	3	3	4	2	2	4	5	5	5	4	4	5	5	5	4	3	2	2	2	5	5
352	건양의대	3	1	23	3	3	2	20190903	4	3	CB	동그라미	2	동그라미 심플형	1	4	4	4	4	4	5	5	4	3	4	4	4	3	4	4	5	4	4	3	4	4	4	5	4	4	4	5	4	5	5	4	4	4	5
354	건양의대	3	2	23	3	3	2	20190903	4	2	CT	세모	2	세모 탑형	31	3	4	3	4	4	4	4	4	4	4	4	4	3	3	4	3	4	5	4	4	3	3	3	3	3	3	4	3	3	3	4	4	5	3
360	건양의대	3	2	23	3	3	2	20190903	1	4	RC	동그라미	2	동그라미 심플형	1	5	5	5	5	5	5	5	5	5	5	3	3	3	3	3	3	4	3	3	3	4	4	4	4	4	4	4	4	4	4	5	5	5	4
363	건양의대	3	2	23	3	3	2	20190903	4	1	CR	동그라미	2	동그라미 심플형	1	4	3	4	5	4	4	4	4	4	4	3	3	2	4	4	3	3	4	3	3	3	4	5	4	5	3	3	3	2	2	5	5	5	5
365	건양의대	3	2	23	3	3	2	20190903	4	2	CT	네모	2	네모 트래버스	11	4	4	2	3	3	2	3	3	2	3	2	3	2	4	2	3	3	3	4	4	2	2	2	2	4	4	2	3	3	2	5	5	4	5
371	건양의대	3	2	23	3	3	2	20190903	3	4	BC	네모	2	네모 몰입형	7	3	4	3	3	3	3	3	3	3	4	2	2	1	3	3	3	2	3	2	3	4	3	2	3	3	4	3	4	4	2	2	4	2	2
374	건양의대	3	1	23	3	3	2	20190903	1	2	RT	에스	1	에스 심플형	4	4	2	3	4	4	3	4	5	3	4	3	3	3	3	2	4	4	2	3	3	2	4	2	2	4	4	4	3	2	1	2	2	4	4
381	건양의대	5	1	23	3	3	2	20190918	2	4	TC	네모	2	네모 중복형	15	4	4	4	2	4	4	3	5	3	3	5	5	3	3	4	5	5	5	5	5	2	2	5	5	2	1	3	4	3	1	4	5	5	5
384	건양의대	5	1	23	3	3	2	20190918	1	3	RB	동그라미	2	동그라미 몰입형	5	4	4	3	4	4	3	3	3	3	4	2	3	2	2	2	3	3	3	3	3	4	3	4	3	3	3	4	4	3	3	2	2	2	2
411	건양의대	2	1	23	3	3	2	20190904	1	4	RC	.	2	.		1	3	2	4	4	2	3	4	4	4	3	3	3	3	3	3	3	3	3	3	5	2	2	2	2	2	2	2	2	2	3	3	3	3
416	건양의대	2	1	23	3	3	2	20190904	1	3	RB	동그라미	2	동그라미 중복형	13	3	4	3	3	3	3	3	3	3	3	2	2	2	2	2	2	2	2	3	3	3	3	3	3	2	3	3	3	3	3	2	2	1	2
418	건양의대	2	1	23	3	3	2	20190904	3	4	BC	세모	2	세모 심플형	2	3	3	4	4	4	4	3	3	3	4	4	4	2	3	2	3	3	3	3	3	4	4	4	4	5	3	3	4	3	3	3	4	4	3
421	건양의대	2	1	23	3	3	2	20190904	2	3	TB	네모	1	네모 몰입형	7	4	4		4	4	3	4	5	5	4	5	5	5	5	5	5	5	5	5	5	5	5	5	5	5	5	5	5	4	3	3	3	5	3
484	건양의대	1	2	23	3	3	2	20190905	3	1	BR	동그라미	2	동그라미 몰입형	5	3	3	3	3	3	3	3	3	3	3	2	3	3	4	3	2	3	3	3	4	4	3	3	3	3	3	3	3	3	3	3	3	3	3
506	한림의대	3	1	23	3	3	2	20191105	2	1	TR	동그라미	1	동그라미 몰입형	5	4	4	4	4	4	4	4	4	4	4	5	5	5	5	5	5	5	5	5	5	4	4	3	3	3	3	4	4	4	4	2	2	2	2
517	한림의대	3	1	23	3	3	2	20191105	3	2	BT	동그라미	2	동그라미 중첩형	17	4	2	4	3	5	3	4	4	4	5	5	5	5	5	5	5	3	4	4	2	5	5	5	5	5	5	5	5	5	5	5	5	3	4
520	한림의대	3	1	23	3	3	2	20191105	3	1	BR	동그라미	2	동그라미 심플형	1	4	4	4	4	4	4	4	4	4	4	2	2	2	2	2	2	2	2	3	2	5	5	5	5	5	5	5	5	5	5	4	3	4	3
522	한림의대	3	2	23	3	3	2	20191105	4	1	CR	에스	1	에스 심플형	4	4	5	3	3	3	3	2	2	4	4	1	3	1	4	3	2	4	3	2	2	2	2	2	2	2	4	3	5	3	3	2	4	5	4
525	한림의대	3	2	23	3	3	2	20191105	3	1	BR	동그라미	2	동그라미 심플형	1	3	4	4	4	3	3	3	3	4	3	3	3	2	2	2	4	3	2	3	2	3	4	3	4	4	3	3	4	4	4	4	4	3	3
535	한림의대	3	1	23	3	3	2	20191105	3	2	BT	에스	2	에스 중첩형	20	3	3	3	3	3	3	3	3	3	3	3	3	3	3	3	3	4	3	3	3	4	4	4	4	4	3	4	4	4	2	2	2	2	2
537	한림의대	3	2	23	3	3	2	20191105	3	2	BT	동그라미	2	동그라미 탑형	26	3	3	2	3	3	2	5	5	1	4	5	5	4	4	5	4	3	5	5	5	5	5	5	5	5	5	4	4	4	4	5	5	5	5
543	한림의대	3	1	23	3	3	2	20191105	1	3	RB	동그라미	2	동그라미 몰입형	5	3	4	3	5	3	3	4	2	3	3	2	2	2	3	3	3	3	2	3	3	3	2	3	3	2	3	4	4	4	4	3	2	2	2
548	한림의대	3	2	23	3	3	2	20191105	1	3	RB	네모	2	네모 스트레스형	23	4	4	4	4	4	5	4	4	3	4	3	4	3	4	3	3	5	3	4	5	5	4	4	4	5	2	3	4	4	4	5	4	4	2
558	한림의대	3	1	23	3	3	2	20191105	3	1	BR	동그라미	2	동그라미 심플형	1	4	4	3	3	4	4	3	3	4	3	2	2	2	2	3	2	2	3	2	4	3	4	4	4	4	3	4	5	3	4	2	3	3	3
561	한림의대	3	1	23	3	3	2	20191105	3	4	BC	동그라미	2	동그라미 심플형	1	3	3	3	3	4	3	3	3	3	3	2	2	2	2	2	3	3	3	2	3	4	3	4	4	4	3	4	4	2	2	3	3	3	3
571	관동의대	3	1	23	3	3	2	20190830	2	4	TC	세모	1	세모 중복형	14	3	4	3	4	3	4	4	4	3	3	5	5	5	5	5	5	5	5	5	5	4	5	5	3	5	4	5	5	4	4	4	4	5	3
572	관동의대	3	1	23	3	3	2	20190830	1	3	RB	세모	2	세모 심플형	2	4	5	5	4	5	4	5	5	5	5	2	5	4	5	3	4	2	4	4	5	5	5	5	5	4	3	4	4	3	2	3	2	4	2
577	관동의대	3	2	23	3	3	2	20190830	3	1	BR	에스	1	에스 컴플렉스형	32	4	4	4	4	4	4	3	3	3	3	2	3	2	3	2	3	4	2	2	3	4	4	4	3	4	3	4	4	4	4	2	3	3	3
578	관동의대	3	1	23	3	3	2	20190830	1	3	RB	세모	2	세모 트래버스	10	5	5	5	5	5	5	4	4	5	5	4	3	4	3	2	4	3	3	4	3	4	4	4	4	4	3	4	4	2	2	1	1	2	2
582	관동의대	3	2	23	3	3	2	20190830	1	2	RT	동그라미	1	동그라미 중첩형	17	5	5	4	5	4	4	5	5	4	5	4	4	4	4	3	4	5	4	3	4	4	3	5	3	2	4	5	5	4	3	2	5	3	1
585	관동의대	3	2	23	3	3	2	20190830	2	1	TR	네모	1	네모 심플형	3	4	4	4	3	4	4	3	4	3	4	4	4	4	4	4	4	5	5	5	5	2	3	4	3	2	5	5	5	3	2	3	4	5	3
587	관동의대	3	2	23	3	3	2	20190830	1	3	RB	동그라미	1	동그라미 심플형	1	5	4	4	4	4	4	4	4	4	3	4	4	4	3	3	2	4	3	3	3	4	3	4	4	4	3	2	5	4	3	2	4	1	4
588	관동의대	3	2	23	3	3	2	20190830	3	1	BR	네모	2	네모 심플형	3	4	5	4	5	4	4	3	4	4	5	2	3	2	4	4	3	3	3	4	5	5	4	4	4	4	5	4	5	5	5	2	3	2	3
592	관동의대	3	1	23	3	3	2	20190830	1	3	RB	동그라미	2	동그라미 심플형	1	4	4	4	4	4	4	4	4	4	4	4	3	3	3	3	5	3	5	4	4	4	4	4	3	3	5	5	4	4	3	2	2	4	1
594	관동의대	3	2	23	3	3	2	20190830	3	1	BR	세모	2	세모 중복형	14	3	3	4	3	3	3	3	3	3	3	3	3	3	2	3	3	4	3	3	3	4	3	4	4	4	3	3	4	3	3	3	3	3	2
597	관동의대	3	1	23	3	3	2	20190830	1	4	RC	동그라미	2	동그라미 컴플렉스	29	4	4	4	4	4	4	3	3	3	4	2	2	2	3	2	2	2	2	2	3	2	2	2	3	2	3	3	2	2	3	2	2	3	3
600	관동의대	3	1	23	3	3	2	20190830	1	3	RB	동그라미	2	동그라미 몰입형	5	4	3	4	4	4	3	5	4	4	5	2	2	2	2	2	2	2	2	2	2	4	3	4	4	3	4	3	4	3	4	3	3	3	3
604	관동의대	3	1	23	3	3	2	20190830	3	2	BT	네모	2	네모 컴플렉스형	33	4	4	3	3	4	3	4	5	4	4	4	4	4	4	4	4	4	4	4	4	5	5	5	5	5	5	5	5	4	4	3	3	4	3
608	관동의대	3	1	23	3	3	2	20190830	1	3	RB	세모	2	세모 트래버스	10	4	3	3	4	3	4	4	3	3	3	2	2	4	2	1	3	2	1	2	5	4	1	3	4	1	2	4	5	4	4	1	3	1	5
609	관동의대	3	1	23	3	3	2	20190830	1	4	RC	동그라미	2	동그라미 중복형	13	4	5	4	5	5	5	5	5	5	5	2	2	2	2	2	2	2	2	2	2	3	2	2	4	4	2	3	3	3	4	4	3	3	3
610	관동의대	3	1	23	3	3	2	20190830	1	4	RC	동그라미	2	동그라미 심플형	1	4	4	4	4	4	4	4	3	4	5	3	4	3	4	3	3	4	3	3	3	3	4	3	2	2	4	4	4	3	2	4	4	4	3
628	관동의대	3	1	23	3	3	2	20190830	3	1	BR	동그라미	2	동그라미 심플형	1	3	3	3	3	4	3	4	3	3	3	2	3	2	3	4	3	3	3	3	3	4	4	4	4	4	4	4	4	4	4	2	2	2	2
670	관동의대	4	2	23	3	3	2	20191105	4	1	CR	에스	2	에스 심플형	4	3	5	4	3	3	3	3	4	3	4	4	3	3	4	4	3	3	3	4	3	3	4	4	4	3	3	4	4	2	5	5	5	3	5
673	관동의대	4	1	23	3	3	2	20191105	3	4	BC	동그라미	2	동그라미 심플형	1	2	3	4	3	3	2	4	4	2	3	4	3	3	3	3	2	2	4	3	4	4	4	4	4	4	3	4	5	2	2	2	2	2	1
676	관동의대	4	2	23	3	3	2	20191105	1	3	RB	동그라미	2	동그라미 심플형	1	4	4	4	4	4	4	4	4	4	4	4	4	4	4	3	3	3	3	4	4	4	4	4	3	4	3	4	4	3	3	3	3	3	3
679	관동의대	4	2	23	3	3	2	20191105	3	1	BR	동그라미	2	동그라미 심플형	1	4	4	3	4	4	3	3	3	3	4	3	3	4	3	3	3	4	3	4	4	4	4	4	4	4	4	4	5	5	5	4	4	4	3
682	관동의대	4	2	23	3	3	2	20191105	1	3	RB	네모	2	네모 심플형	3	4	5	4	4	4	3	3	4	4	4	4	3	3	3	3	3	3	3	4	4	3	3	3	3	3	4	4	4	4	4	2	2	2	3
693	관동의대	4	1	23	3	3	2	20191105	3	1	BR	네모	1	네모 중복형	15	5	4	4	5	4	4	5	4	4	5	3	4	3	5	4	4	4	4	3	5	5	5	5	5	5	5	4	4	5	5	5	5	3	3
695	관동의대	4	1	23	3	3	2	20191105	3	2	BT	동그라미	2	동그라미 심플형	1	3	3	2	3	3	2	3	3	2	3	3	3	3	3	3	3	2	3	3	4	3	4	4	4	3	4	4	4	4	4	3	2	3	3
699	관동의대	4	1	23	3	3	2	20191105	1	3	RB	동그라미	2	동그라미 심플형	1	4	3	3	3	3	3	3	4	3	3	3	2	2	2	3	3	3	3	3	3	4	3	3	3	4	3	3	3	3	3	3	3	3	3
701	관동의대	4	1	23	3	3	2	20191105	1	4	RC	동그라미	2	동그라미 심플형	1	4	3	3	3	3	3	3	3	3	3	2	3	4	3	3	4	3	2	3	3	3	3	3	3	3	3	3	3	3	3	4	3	2	4
702	관동의대	4	2	23	3	3	2	20191105	1	2	RT	동그라미	2	동그라미 심플형	1	5	5	5	5	5	4	4	4	5	4	4	4	4	5	4	3	4	4	4	5	3	3	3	4	4	3	3	5	3	5	2	2	4	2
707	관동의대	4	1	23	3	3	2	20191105	1	3	RB	동그라미	2	동그라미 심플형	1	4	4	4	5	5	4	3	4	4	5	3	2	2	3	2	3	3	4	3	4	4	3	4	4	4	3	4	4	4	4	3	3	2	3
718	관동의대	4	1	23	3	3	2	20191105	1	3	RB	동그라미	2	동그라미 중복형	13	5	4	5	5	4	5	5	5	5	4	3	4	2	4	4	4	4	2	2	4	4	2	3	5	5	4	3	2	3	3	3	3	2	2
719	관동의대	4	1	23	3	3	2	20191105	2	3	TB	에스	1	에스 탑형	34	3	4	4	4	4	5	2	4	3	3	5	5	5	5	5	4	5	5	5	5	4	4	5	4	5	2	4	5	4	5	4	4	2	3
723	경북의대	3	1	23	3	3	2	20191113	1	4	RC	동그라미	1	동그라미 심플형	1	4	4	4	4	4	4	4	4	4	4	3	4	3	3	3	4	4	3	3	4	4	4	4	3	4	3	4	4	3	3	3	4	3	3
738	경북의대	3	1	23	3	3	2	20191113	1	4	RC	동그라미		동그라미 심플형	1	5	3	3	4	4	3	4	4	3	4	2	3	3	3	3	4	4	3	3	3	3	3	3	3	3	3	4	4	3	2	2	2	3	2
739	경북의대	3	2	23	3	3	2	20191113	2	1	TR	동그라미	2	동그라미 심플형	1	4	4	4	4	5	4	5	4	5	4	5	5	3	5	5	3	5	5	4	5	3	3	3	4	3	3	3	3	3	4	4	5	4	5
747	경북의대	3	1	23	3	3	2	20191113	1	2	RT	동그라미	1	동그라미 심플형	1	4	4	4	4	4	4	4	4	4	4	4	4	4	4	4	4	4	4	4	4	4	4	4	4	4	4	4	4	3	4	4	4	3	2
749	경북의대	3	1	23	3	3	2	20191113	1	3	RB	네모	2	네모 심플형	3	5	4	4	4	4	4	4	4	4	4	3	3	4	3	3	4	3	4	3	4	5	3	4	4	4	4	4	4	4	4	3	3	2	3
750	경북의대	3	2	23	3	3	2	20191113	1	3	RB	동그라미	2	동그라미 심플형	1	3	4	4	4	4	3	4	4	4	4	3	3	3	3	3	3	3	3	3	3	4	4	3	3	4	3	4	4	3	3	3	3	3	3
752	경북의대	3	1	23	3	3	2	20191113	3	1	BR	동그라미	1	동그라미 심플형	1	4	3	4	4	3	4	4	3	4	4	3	3	3	4	4	4	4	3	3	4	4	4	3	3	3	5	4	4	4	4	2	2	3	3
758	경북의대	3	2	23	3	3	2	20191113	2	3	TB	동그라미	2	동그라미 심플형	1	3	4	3	3	3	3	3	3	3	4	5	5	3	4	4	5	3	4	4	5	4	4	4	4	3	4	4	5	5	5	3	3	3	3
760	경북의대	3	1	23	3	3	2	20191113	1	4	RC	동그라미	2	동그라미 심플형	1	4	3	4	4	4	4	4	4	4	4	3	3	3	3	3	3	4	3	3	4	3	3	3	4	4	4	4	3	3	3	3	4	3	3
779	경북의대	3	2	23	3	3	2	20191113	4	1	CR	네모	2	네모 트래버스형	11	5	3	4	4	3	5	4	4	3	2	3	3	4	1	1	1	2	2	4	3	3	2	3	5	3	1	4	3	3	3	3	5	4	3
783	경북의대	3	2	23	3	3	2	20191113	3	1	BR	동그라미	2	동그라미 심플형	1	5	5	5	5	4	5	5	5	5	5	2	2	2	5	2	2	2	4	4	5	5	5	5	5	5	5	5	5	5	5	1	4	4	1
786	경북의대	3	1	23	3	3	2	20191113	4	1	CR	에스	2	에스 심플형	4	3	4	4	3	4	3	3	4	4	4	2	3	2	4	3	3	4	4	3	3	2	3	3	4	3	4	4	5	3	4	4	3	2	4
789	경북의대	3	1	23	3	3	2	20191113	1	3	RB	동그라미	2	동그라미 컴플렉스	29	4	4	3	3	4	3	3	4	4	3	3	3	3	3	3	3	3	3	3	3	4	3	4	3	3	3	4	4	3	3	2	2	3	3
790	경북의대	3	1	23	3	3	2	20191113	1		.	동그라미	1	동그라미 컴플렉스	29
794	경북의대	3	1	23	3	3	2	20191113	3	4	BC	동그라미	2	동그라미 심플형	1	5	3	5	3	5	5	2	3	5	5	3	3	1	5	2	5	5	5	3	3	5	5	5	5	5	5	5	5	5	5	5	5	5	5
802	경북의대	3	2	23	3	3	2	20191113	3	1	BR	세모	2	세모 심플형	2	4	4	3	3	3	3	3	3	4	3	3	3	3	3	3	3	3	3	3	3	3	3	4	3	3	3	4	4	4	4	3	3	3	3
803	경북의대	1	2	23	3	3	2	20210520	1	3	RB	동그라미	2	동그라미 심플형	1	4	4	3	4	3	2	3	4	2	3	2	3	2	3	3	4	2	3	4	4	2	3	3	3	2	4	4	4	3	3	2	2	2	2
804	경북의대	1	1	23	3	3	2	20210520	3	1	BR	동그라미	2	동그라미 중복형	13	4	4	4	3	4	3	3	4	3	4	3	3	3	3	3	3	3	3	3	4	5	3	4	3	4	3	4	5	4	3	3	3	3	3
805	경북의대	1	1	23	3	3	2	20210520	1	4	RC	동그라미	2	동그라미 심플형	1	5	5	5	5	5	5	3	5	5	5	3	4	2	4	3	4	3	2	4	4	4	3	2	4	4	2	4	3	2	2	4	4	4	4
806	경북의대	1	2	23	3	3	2	20210520	2	1	TR	동그라미	1	동그라미 심플형	1	4	4	5	4	4	4	4	4	5	4	5	5	4	4	4	4	5	4	4	5	4	4	3	3	2	3	3	4	3	3	3	2	3	2
807	경북의대	3	1	23	3	3	2	20210520	4	1	CR	에스	2	에스 심플형	4	3	5	4	4	3	4	3	3	3	3	3	4	4	3	3	3	3	3	2	5	3	4	4	4	2	3	2	5	3	4	2	2	5	5
585	경북의대	3	2	23	3	3	2	20210520	1	3	RB	동그라미	2	동그라미 심플형	1	4	4	4	4	4	4	4	4	4	4	3	3	3	3	3	3	3	3	3	3	4	3	4	4	4	4	4	4	4	4	3	4	3	3
586	경북의대	3	1	23	3	3	2	20210520	1	4	RC	동그라미	2	동그라미 심플형	1	4	4	3	4	3	3	5	4	4	4	2	2	3	2	3	5	1	3	2	2	4	2	3	3	3	5	3	2	1	1	4	3	3	3
587	경북의대	3	1	23	3	3	2	20210520	1	4	RC	에스	2	에스 심플형	4	4	4	4	4	4	4	4	4	4	4	4	4	4	4	3	4	3	4	4	4	4	4	4	4	3	4	4	4	3	3	3	3	5	3
588	경북의대	3	1	23	3	3	2	20210520	4	3	CB	동그라미	2	동그라미 심플형	1	2	3	4	4	3	3	3	3	3	3	2	2	2	2	2	2	2	2	2	2	3	3	4	4	3	3	4	4	4	4	4	4	4	4
589	경북의대	3	1	23	3	3	2	20210520	1	3	RB	세모	2	세모 심플형	2	5	4	5	5	5	3	5	5	4	5	3	4	2	1	3	2	1	1	2	1	4	4	4	5	4	5	5	5	3	5	1	1	1	1
590	경북의대	3	1	23	3	3	2	20210520	1	4	RC	.	1	그림 잘못그림		4	5	3	5	4	2	5	4	3	5	1	2	1	2	1	1	3	1	2	5	5	2	5	3	2	1	2	5	2	5	1	1	5	5
519	경북의대	3	1	23	3	3	2	20210520	1	3	RB	네모	2	네모 심플형	3	4	4	4	4	4	5	4	4	4	5	2	3	3	3	2	3	3	2	3	4	4	3	3	4	4	3	4	2	3	4	2	2	3	3
501	경북의대	3	1	23	3	3	2	20210520	4	1	CR	에스	1	에스 심플형	4	5	4	5	5	4	5	4	5	5	5	3	3	2	4	4	3	2	2	4	5	4	4	5	4	2	4	5	5	2	3	5	5	4	4
502	경북의대	3	1	23	3	3	2	20210520	3	1	BR	동그라미	2	동그라미 심플형	1	4	5	3	4	4	4	5	5	4	5	3	3	3	4	3	4	2	2	2	5	5	5	5	5	5	5	5	5	5	4	3	3	3	4
503	경북의대	3	1	23	3	3	2	20210520	3	1	BR	동그라미	2	동그라미 심플형	1	4	5	2	3	5	1	5	5	2	4	1	1	1	2	3	1	1	1	1	3	5	4	5	5	5	3	5	5	1	2	3	3	4	3
504	경북의대	3	1	23	3	3	2	20210520	1	4	RC	동그라미	2	동그라미 심플형	1	3	3	3	3	3	3	3	3	3	3	2	2	2	3	3	3	3	2	2	3	3	3	3	2	2	3	3	3	2	3	3	3	3	3
505	경북의대	3	1	23	3	3	2	20210520	1	4	RC	동그라미	1	동그라미 심플형	1	4	4	4	4	4	4	4	4	4	4	3	3	2	2	2	3	3	3	3	3	3	2	3	2	2	3	3	3	2	2	3	3	3	4
506	경북의대	3	1	23	3	3	2	20210520	3	2	BT	네모	1	네모 심플형	3	4	4	4	4	4	4	4	4	4	5	4	5	4	4	5	5	5	3	4	5	5	5	5	5	3	5	5	5	4	4	3	4	3	3
507	경북의대	3	1	23	3	3	2	20210520	3	1	BR	에스	2	에스 중복형	16	5	4	5	5	4	4	3	3	3	4	2	3	3	4	3	4	5	3	3	3	4	4	5	5	5	4	5	5	3	3	3	5	2	5
508	경북의대	3	1	23	3	3	2	20210520	3	2	BT	에스	2	에스 심플형	4	4	4	4	5	3	4	2	3	3	5	5	5	5	5	5	5	5	5	5	5	5	5	5	5	5	5	5	5	5	5	2	1	2	2
509	경북의대	3	1	23	3	3	2	20210520	4	1	CR	동그라미	2	동그라미 중복형	13	4	3	4	5	5	4	3	4	3	4	3	3	2	2	3	2	2	4	1	2	4	4	5	5	4	3	4	3	2	3	5	5	4	5
510	경북의대	3	2	23	3	3	2	20210520	1	3	RB	동그라미	2	동그라미 심플형	1	4	5	4	5	4	3	5	5	4	5	2	3	1	3	3	2	3	3	2	4	4	4	4	5	4	4	5	5	3	3	3	3	2	3
511	경북의대	3	1	23	3	3	2	20210520	2	3	TB	동그라미	1	동그라미 심플형	1	3	3	3	3	3	3	3	3	3	3	4	5	4	5	5	5	5	5	5	5	5	5	5	5	5	4	5	5	4	4	3	3	3	3
512	경북의대	3	1	23	3	3	2	20210520	3	4	BC	네모	2	네모 심플형	3	3	4	3	2	4	3	2	3	4	3	2	2	2	2	2	2	2	2	2	2	2	2	4	4	3	3	4	4	4	4	2	2	3	4
513	경북의대	3	1	23	3	3	2	20210520	1	3	RB	네모	1	동그라미 심플형	1	4	5	5	5	4	4	5	4	4	5	4	5	4	4	4	5	5	4	3	4	5	4	5	5	5	4	4	5	4	4	3	3	2	3
514	경북의대	3	1	23	3	3	2	20210520	1	2	RT	에스	2	에스 심플형	4	4	3	3	4	3	3	4	5	5	4	3	3	4	5	3	4	3	5	4	3	3	3	3	4	4	3	4	3	4	4	3	3	2	3
515	경북의대	3	1	23	3	3	2	20210520	3	1	BR	동그라미	2	동그라미 심플형	1	3	4	3	4	4	3	4	4	3	4	2	2	1	3	3	3	3	3	2	2	4	3	3	4	4	3	4	4	4	4	1	1	2	3
516	경북의대	3	1	23	3	3	2	20210520	1	3	RB	동그라미	2	동그라미 심플형	1	4	4	4	4	4	4	4	4	4	4	3	3	3	3	3	3	3	4	3	3	3	2	4	3	3	3	4	4	4	4	2	2	1	2
517	경북의대	3	1	23	3	3	2	20210520	1	3	RB	동그라미	2	동그라미 심플형	1	4	5	3	4	4	3	5	5	4	4	2	2	2	3	3	3	2	2	2	2	3	4	3	3	2	4	4	4	3	3	2	2	2	2
518	경북의대	3	1	23	3	3	2	20210609	1	3	RB	동그라미	2	동그라미 몰입형	5	5	5	5	5	5	5	5	5	5	5	3	4	4	5	4	5	5	3	3	4	5	5	4	5	5	5	5	3	5	4	2	2	5	4
519	경북의대	3	1	23	3	3	2	20210609	3	1	BR	동그라미	2	동그라미 심플형	1	3	4	2	3	2	3	3	2	2	2	2	2	2	2	2	2	2	2	2	2	3	3	3	4	4	2	3	4	4	3	2	2	2	2
520	경북의대	3	1	23	3	3	2	20210609	1	4	RC	동그라미	2	동그라미 심플형	1	3	4	2	3	4	3	3	3	4	4	2	3	2	3	3	4	3	2	4	4	4	3	3	3	2	3	4	4	2	2	3	3	2	3
521	경북의대	3	2	23	3	3	2	20210609	3	1	BR	네모	2	네모 심플형	3	4	4	3	4	4	2	3	3	3	3	2	2	1	1	2	3	3	2	3	3	5	4	3	3	3	4	4	5	2	3	3	4	2	3
522	경북의대	3	1	23	3	3	2	20210609	2	4	TC	세모	1	세모 트래버스	10	2	3	5	5	5	1	3	5	5	5	5	5	5	5	5	5	5	5	5	5	1	2	4	4	5	2	5	5	2	2	5	5	5	2
523	경북의대	3	1	23	3	3	2	20210609	1	3	RB	동그라미	2	동그라미 중복형	13	4	4	4	4	5	4	4	4	4	4	3	3	2	4	4	4	3	3	3	5	5	4	4	4	4	4	4	5	3	3	2	2	3	2
8	가톨릭의대	4	1	24	4	3	2	190918	1	3	RB	.	2	잘못그림		4	4	4	4	3	3	4	4	3	5	2	2	2	3	4	3	4	2	3	4	4	4	3	4	3	4	4	4	4	4	2	3	3	2
3	가톨릭의대	4	2	24	4	3	2	190918	1	3	RB	동그라미	1	동그라미 심플형	1	4	5	4	5	4	3	3	4	5	5	2	5	3	4	2	3	2	3	2	1	4	3	2	2	3	2	2	4	4	4	3	2	4	4
4	가톨릭의대	4	1	24	4	3	2	190918	1	2	RT	동그라미	1	동그라미 심플형	1	5	5	5	5	5	5	5	5	5	5	4	5	4	5	5	5	5	5	5	5	5	3	4	5	5	5	5	4	5	5	5	5	5	4
9	가톨릭의대	4	2	24	4	3	2	190918	1	3	RB	동그라미	2	동그라미 몰입형	5	4	4	5	4	4	5	4	5	5	4	3	3	2	5	3	4	3	3	4	4	5	4	4	5	4	3	4	3	3	3	3	3	3	3
14	가톨릭의대	4	1	24	4	3	2	190918	2	4	TC	세모	2	세모 심플형	2	4	4	4	4	4	3	2	2	3	4	4	4	3	3	4	4	4	4	3	5	3	4	4	4	3	2	3	4	1	3	3	4	4	3
22	가톨릭의대	4	1	24	4	3	2	190918	4	3	CB	네모	2	네모 심플형	3	3	3	3	3	3	3	3	3	3	3	3	2	3	2	3	2	2	2	2	2	4	3	3	3	2	3	3	4	4	4	3	4	4	4
24	가톨릭의대	4	1	24	4	3	2	190918	1	2	RT	동그라미	1	동그라미 중첩형	17	4	4	5	4	4	5	4	4	5	5	4	4	5	4	4	4	5	4	5	5	3	4	5	4	4	4	5	4	4	4	3	4	5	4
25	가톨릭의대	4	2	24	4	3	2	190918	3	2	BT	세모	1	세모 심플형	2	4	5	4	4	4	4	4	4	4	4	5	5	4	5	4	4	4	5	5	5	5	5	5	4	4	5	5	5	5	5	3	3	2	3
29	가톨릭의대	4	1	24	4	3	2	190918	3	1	BR	네모	2	네모 몰입형	7	4	4	3	3	3	2	4	4	4	5	2	2	3	2	2	4	2	2	2	4	5	4	4	4	3	4	4	4	4	2	1	1	1	1
31	가톨릭의대	4	1	24	4	3	2	190918	1	4	RC	동그라미	2	동그라미 심플형	1	5	4	4	4	5	3	4	4	4	5	3	3	3	4	4	3	4	3	3	5	4	3	3	5	5	3	4	4	3	3	3	4	3	4
146	가톨릭의대	2	2	24	4	3	2	190920	2	3	TB	동그라미	2	동그라미 심플형	1	4	5	5	4	4	5	3	4	5	5	5	5	5	5	5	5	5	5	4	5	5	5	5	5	5	4	4	3	4	5	3	4	4	3
153	가톨릭의대	2	2	24	4	3	2	190920	3	1	BR	동그라미	2	동그라미 심플형	1	3	5	3	4	4	3	2	4	3	4	3	3	2	3	4	3	3	2	3	4	5	4	4	3	5	3	4	3	3	3	4	4	3	3
192	가톨릭의대	3	1	24	4	3	2	20190918	4	3	CB	세모	2	세모 심플형	2	3	3	3	3	3	3	3	4	3	4	4	3	4	3	3	3	3	2	3	3	3	3	4	4	3	3	3	3	4	3	4	3	4	4
196	가톨릭의대	3	2	24	4	3	2	20190918	4	1	CR	에스	2	에스 심플형	4	4	4	4	4	3	4	2	4	3	4	4	4	4	3	2	2	3	4	3	2	4	2	3	5	5	3	3	2	4	3	3	4	2	4
201	가톨릭의대	3	2	24	4	3	2	20190918	3	1	BR	동그라미	2	동그라미 심플형	1	3	4	4	4	4	2	2	3	4	3	3	3	2	3	4	3	3	3	4	4	4	4	4	4	4	3	4	3	4	2	2	3	3	3
212	가톨릭의대	3	1	24	4	3	2	20190918	3	1	BR	동그라미	2	동그라미 심플형	1	3	3	3	3	3	3	3	3	3	3	2	2	2	2	2	2	2	3	2	4	4	4	4	4	4	4	4	3	3	3	2	2	2	4
215	가톨릭의대	3	2	24	4	3	2	20190918	1	3	RB	동그라미	2	동그라미 스트레스	21	4	5	3	3	4	3	5	5	3	5	3	2	4	3	2	3	3	4	4	3	5	4	3	4	4	4	3	4	4	3	4	5	4	4
223	가톨릭의대	3	2	24	4	3	2	20190918	1	3	RB	동그라미	2	동그라미 트래버스	9	4	4	5	3	4	4	4	3	4	5	2	2	1	4	4	4	4	2	3	3	5	3	3	4	3	5	2	2	4	2	1	2	2	2
228	가톨릭의대	3	1	24	4	3	2	20190918	1	2	RT	네모	1	네모 몰입형	7	4	4	4	4	4	4	4	4	4	4	4	4	4	4	4	4	4	4	4	3	3	3	3	2	3	3	4	4	3	3	2	2	3	3
251	가톨릭의대	3	1	24	4	3	2	20190918	3	1	BR	에스	2	에스 심플형	4	4	3	4	2	2	3	4	4	3	5	1	1	1	2	3	2	2	2	2	1	3	2	4	4	3	3	2	4	4	5	2	1	2	2
254	가톨릭의대	3	1	24	4	3	2	20190918	1	3	RB	동그라미	2	동그라미 심플형	1	5	5	5	5	5	4	2	5	5	4	4	4	3	4	4	3	4	4	5	5	4	4	4	4	4	3	4	3	5	5	2	2	4	2
265	가톨릭의대	3	1	24	4	3	2	20190918	2	3	TB	네모	1	네모 심플형	3	4	3	3	3	3	4	5	3	3	4	4	5	2	3	4	5	5	4	3	3	2	4	4	4	3	4	3	4	3	4	2	2	2	2
282	건양의대	4	2	24	4	3	2	20190902	3	1	BR	동그라미	2	동그라미 심플형	1	4	4	3	3	3	3	3	4	4	4	3	3	3	3	3	3	4	3	3	4	4	4	4	3	4	5	4	5	3	3	4	3	3	3
287	건양의대	4	2	24	4	3	2	20190902	1	4	RC	세모	1	세모 심플형	2	5	5	5	5	5	5	5	5	5	5	5	5	4	5	5	3	5	5	5	5	4	3	5	2	5	1	3	5	2	3	5	5	5	5
288	건양의대	4	2	24	4	3	2	20190902	2	3	TB	동그라미	1	동그라미 중복형	13	3	4	3	4	4	4	3	3	3	4	4	4	4	4	5	4	5	4	5	4	3	4	4	3	3	4	5	5	5	5	3	3	3	3
299	건양의대	4	2	24	4	3	2	20190902	2	3	TB	동그라미	2	동그라미 심플형	1	3	3	4	4	3	4	3	4	5	3	5	4	5	4	3	4	3	3	5	2	4	3	5	3	3	4	4	4	3	4	2	2	2	3
302	건양의대	4	1	24	4	3	2	20190902	3	2	BT	에스	2	에스 천재타입	35	4	3	4	4	3	3	3	3	4	3	4	4	3	4	4	4	3	3	5	5	5	5	5	5	5	5	5	5	4	3	2	3	4	2
305	건양의대	4	1	24	4	3	2	20190902	3	1	BR	세모	2	세모 심플형	2	3	4	2	2	4	3	4	3	3	3	2	3	2	3	3	3	4	2	3	4	3	4	4	4	4	4	4	4	4	4	2	1	2	2
308	건양의대	4	1	24	4	3	2	20190902	1	3	RB	동그라미	1	동그라미 중복형	13	4	4	4	4	4	5	3	4	4	4	3	3	3	3	2	2	3	4	3	3	4	4	3	4	3	3	3	4	4	3	4	3	4	3
309	건양의대	4	1	24	4	3	2	20190902	4	1	CR	동그라미	2	동그라미 몰입형	5	4	3	4	3	3	3	3	4	3	3	2	2	3	2	3	3	2	3	3	3	3	3	3	3	3	3	3	3	3	3	3	3	4	3
310	건양의대	4	1	24	4	3	2	20190902	1	4	RC	동그라미	2	동그라미 심플형	1	5	3	3	4	2	3	5	4	3	3	2	2	2	3	3	3	3	3	3	3	3	3	3	3	3	2	3	4	3	3	2	3	3	3
311	건양의대	4	2	24	4	3	2	20190902	1	2	RT	동그라미	1	동그라미 트래버스	9	4	4	4	4	4	3	3	3	4	4	3	3	3	3	3	4	3	4	4	5	4	3	3	4	3	3	3	3	4	3	4	4	3	3
313	건양의대	4	2	24	4	3	2	20190902	3	4	BC	동그라미	2	동그라미 심플형	1	4	5	4	3	4	4	3	3	3	3	2	4	2	4	3	3	4	4	5	5	5	4	5	5	5	3	4	4	3	3	5	5	3	4
317	건양의대	4	1	24	4	3	2	20190902	3	1	BR	세모	2	세모 트래버스	10	3	5	2	4	3	2	3	3	2	4	2	2	2	3	2	3	2	2	2	3	4	4	4	3	3	4	5	5	3	2	1	1	2	1
321	건양의대	4	1	24	4	3	2	20190902	4	1	CR	동그라미	1	동그라미 심플형	1	3	5	3	5	4	3	4	3	5	3	3	4	3	4	4	2	4	3	4	3	3	3	4	2	4	3	2	2	3	3	4	5	4	5
325	건양의대	4	2	24	4	3	2	20190902	1	3	RB	세모	2	세모 심플형	2	4	4	4	4	4	4	4	4	4	4	3	4	3	3	4	4	4	4	4	3	5	4	4	3	3	4	5	5	3	3	4	3	3	3
326	건양의대	4	2	24	4	3	2	20190902	2	1	TR	에스	2	에스 심플형	4	5	5	5	5	5	5	3	3	5	3	5	5	5	5	4	5	5	4	3	4	5	4	4	5	5	3	4	4	3	5	4	4	4	4
328	건양의대	4	2	24	4	3	2	20190902	1	3	RB	동그라미	2	동그라미 심플형	1	2	3	2	3	3	2	3	2	4	3	2	2	2	2	2	2	2	2	2	2	2	2	2	2	3	2	2	2	2	3	2	2	2	2
329	건양의대	4	2	24	4	3	2	20190902	3	4	BC	동그라미	2	동그라미 심플형	1	4	4	4	4	4	4	4	4	5	4	4	4	4	4	4	4	3	4	5	5	5	5	5	5	5	5	5	5	4	4	4	4	4	4
333	건양의대	4	2	24	4	3	2	20190902	1	4	RC	동그라미	2	동그라미 트래버스	9	4	4	4	4	4	4	3	4	5	4	2	3	2	3	3	2	2	3	4	4	4	3	3	3	5	3	3	3	4	4	4	5	3	2
335	건양의대	4	2	24	4	3	2	20190902	1	3	RB	에스	2	에스 심플형	4	4	4	4	4	4	4	4	4	4	4	3	4	3	3	3	2	3	4	3	4	3	3	3	3	2	4	4	4	4	4	4	4	4	4
336	건양의대	4	2	24	4	3	2	20190902	3	2	BT	동그라미	2	동그라미 몰입형	5	4	3	3	3	4	3	2	2	3	2	5	5	3	4	3	3	3	2	4	5	4	4	5	5	5	3	4	5	5	5	1	2	1	1
356	건양의대	3	1	24	4	3	2	20190903	2	3	TB	동그라미	1	동그라미 중복형	13	5	4	5	4	5	4	5	4	5	4	5	5	5	4	5	5	4	5	5	4	5	4	5	4	5	4	5	5	5	5	5	5	4	5
361	건양의대	3	2	24	4	3	2	20190903	1	3	RB	네모	2	네모 몰입형	7	4	4	5	4	5	5	4	5	5	4	4	3	5	3	3	4	4	4	5	4	5	3	3	5	5	3	5	4	4	3	4	4	3	4
367	건양의대	3	1	24	4	3	2	20190903	1	2	RT	동그라미	2	동그라미 심플형	1	4	4	4	5	4	5	5	5	5	5	5	5	5	5	4	4	4	5	5	4	4	3	3	3	4		3	3	4	3	4	5	4	5
370	건양의대	3	1	24	4	3	2	20190903	3	4	BC	동그라미	2	동그라미 심플형	1	4	3	4	4	4	4	4	4	4	4	4	4	4	4	4	4	4	4	4	4	5	5	4	5	5	4	5	4	4	4	4	4	4	4
372	건양의대	3	1	24	4	3	2	20190903	2	1	RT	에스	1	에스 트래버스형	12	4	4	3	4	4	3	2	3	4	3	3	3	3	4	5	3	5	2	3	5	4	5	4	3	3	2	4	4	3	2	1	2	4	4
376	건양의대	5	1	24	4	3	2	20190918	3	1	BR	에스	2	에스 중복형	16	3	4	3	4	4	3	3	3	3	3	3	2	2	4	3	3	3	2	2	4	4	4	4	4	4	3	3	4	4	3	3	4	3	3
379	건양의대	5	2	24	4	3	2	20190918	1	3	RB	동그라미	1	동그라미 중첩형	17	3	5	3	4	3	3	5	5	5	5	4	4	2	2	2	2	4	2	3	3	4	3	3	4	4	3	4	5	3	3	1	1	1	1
386	건양의대	5	2	24	4	3	2	20190918	3	1	BR	네모	1	네모 몰입형	7	4	4	4	4	4	4	3	4	4	4	4	4	4	4	2	2	3	3	4	4	4	4	4	4	4	4	4	4	4	4	3	4	3	2
388	건양의대	5	1	24	4	3	2	20190918	3	1	BR	동그라미	2	동그라미 중복형	13	4	5	3	4	4	2	3	4	2	2	2	3	2	3	3	3	2	2	2	3	5	3	4	5	4	3	4	4	4	3	2	3	2	2
389	건양의대	5	2	24	4	3	2	20190918	4	3	CB	동그라미	2	둥그라미 심플형	1	3	3	3	3	3	3	4	3	3	4	2	3	3	2	3	3	2	4	3	3	3	3	3	3	3	5	4	4	4	3	4	4	4	5
392	건양의대	5	2	24	4	3	2	20190918	1	3	RB	동그라미	2	동그라미 중복형	13	5	5	5	5	5	5	5	5	5	5	2	3	3	3	2	3	1	3	4	4	3	3	3	5	4	3	4	5	3	5	2	3	1	3
396	건양의대	5	2	24	4	3	2	20190918	3	2	BT	동그라미	2	동그라미 중첩형	17	3	4	3	3	3	3	3	3	3	3	5	5	4	5	5	5	5	5	5	5	5	5	5	5	5	5	5	5	5	5	3	3	3	3
402	건양의대	5	2	24	4	3	2	20190918	1	3	RB	세모	2	세모 트래버스	10	4	4	4	4	3	4	3	3	4	4	2	2	2	2	2	2	2	2	2	2	4	3	3	4	3	3	3	4	4	4	2	2	2	2
404	건양의대	5	1	24	4	3	2	20190918	3	2	BT	동그라미	2	동그라미 심플형	1	2	2	2	2	3	2	3	2	2	2	3	3	3	4	4	3	4	4	4	4	4	3	4	3	4	2	4	4	4	4	4	4	3	3
405	건양의대	5	1	24	4	3	2	20190918	1	3	RB	동그라미	2	동그라미 심플형	1	4	5	4	4	4	4	5	5	4	5	3	3	3	4	5	4	3	3	3	3	5	5	4	3	3	4	5	5	4	4	4	4	3	3
406	건양의대	5	1	24	4	3	2	20190918	3	2	BT	동그라미	1	동그라미 심플형	1	3	3	3	3	4	3	4	3	4	3	4	4	5	4	5	4	4	4	3	3	5	5	5	5	5	5	5	5	5	5	4	3	3	4
435	건양의대	2	1	24	4	3	2	20190904	4	1	CR	동그라미	2	동그라미 심플형	1	4	4	5	3	5	5	4	5	5	4	3	2	4	3	4	4	4	4	5	5	5	4	4	4	5	3	4	2	3	1	5	5	5	5
462	건양의대	1	1	24	4	3	2	20190905	1	3	RB	에스	1	에스 심플형	4	4	3	4	4	3	4	4	4	4	5	3	3	3	3	3	4	4	2	3	4	4	4	4	4	2	3	4	5	3	2	2	2	2	2
500	한림의대	3	1	24	4	3	2	20191105	3	1	BR	동그라미	2	동그라미 중첩형	17	4	4	4	4	4	4	4	4	4	4	4	4	4	4	4	4	4	4	4	4	4	4	4	4	5	5	5	5	5	5	3	3	3	3
508	한림의대	3	1	24	4	3	2	20191105	2	4	TC	동그라미	1	동그라미 심플형	1	3	3	4	4	5	4	4	4	5	3	5	5	4	4	5	4	4	5	5	5	5	5	5	4	4	3	4	2	2	3	3	3	4	3
515	한림의대	3	2	24	4	3	2	20191105	4	2	CT	에스	1	에스 심플형	4	4	4	3	3	5	4	4	4	3	4	5	4	3	3	3	5	5	5	5	3	4	4	2	5	5	2	4	4	3	3	5	5	5	3
518	한림의대	3	1	24	4	3	2	20191105	1	3	RB	동그라미	2	동그라미 심플형	1	5	5	5	5	5	4	4	4	4	5	4	3	4	4	3	3	4	4	3	4	5	4	4	5	5	4	5	5	4	5	4	5	5	5
530	한림의대	3	1	24	4	3	2	20191105	1	2	RT	동그라미	1	동그라미 심플형	1	5	5	5	5	5	5	5	5	5	5	3	5	4	5	5	5	5	4	4	5	4	5	5	4	3	4	5	5	4	4	3	3	4	4
538	한림의대	3	2	24	4	3	2	20191105	4	1	CR	동그라미	2	동그라미 심플형	1	4	4	4	4	4	4	3	3	4	4	3	2	3	3	2	4	2	3	3	2	2	2	2	2	2	4	4	2	2	1	5	5	3	4
545	한림의대	3	2	24	4	3	2	20191105	3	2	BT	동그라미	2	동그라미 심플형	1	3	3	2	3	4	2	2	3	4	4	4	3	3	2	3	4	2	3	4	5	5	4	4	3	4	5	5	5	3	2	1	2	3	2
564	한림의대	3	1	24	4	3	2	20191105	4	2	CT	동그라미	2	동그라미 중첩형	17	3	5	2	4	4	4	4	4	5	4	4	5	3	5	5	3	4	4	5	5	4	4	4	5	4	2	4	4	4	5	5	5	4	5
569	한림의대	3	1	24	4	3	2	20191105	3	4	BC	동그라미	2	동그라미 몰입형	5	3	3	3	3	3	3	3	3	3	3	2	2	2	3	3	3	3	3	2	3	4	3	3	4	4	3	3	3	3	3	3	3	3	3
584	관동의대	3	1	24	4	3	2	20190830	1	2	RT	네모	1	네모 중첩형	19	4	4	4	4	4	4	4	3	4	5	4	4	5	4	3	3	4	3	4	5	4	3	4	4	4	2	3	4	4	4	3	4	4	4
586	관동의대	3	1	24	4	3	2	20190830	3	4	BC	.	2	.		3	4	2	3	4	2	4	4	3	5	3	3	2	3	2	4	3	3	2	4	5	4	4	4	4	4	4	4	2	2	3	4	4	3
589	관동의대	3	1	24	4	3	2	20190830	3	4	BC	동그라미	2	동그라미 몰입형	5	3	4	3	3	4	3	3	3	4	3	3	3	2	4	3	3	3	3	4	4	4	5	4	5	3	5	5	5	5	5	2	4	3	2
591	관동의대	3	1	24	4	3	2	20190830	1	3	RB	동그라미	2	동그라미 몰입형	5	5	4	4	4	3	4	5	4	4	5	3	2	2	3	2	2	2	3	3	2	5	4	4	5	5	3	3	4	3	3	5	4	3	2
593	관동의대	3	1	24	4	3	2	20190830	1	3	RB	동그라미	2	동그라미 몰입형	5	4	4	3	3	4	3	5	4	3	4	3	4	1	4	4	3	4	2	3	2	4	4	4	2	4	4	4	5	3	2	4	4	4	1
596	관동의대	3	1	24	4	3	2	20190830	1	4	RC	동그라미	2	동그라미 심플형	1	4	4	4	4	4	4	4	4	4	3	2	2	2	2	2	2	2	2	2	3	4	4	4	4	3	5	4	4	4	2	4	4	4	4
598	관동의대	3	1	24	4	3	2	20190830	3	1	BR	동그라미	2	동그라미 중복형	13	5	5	4	5	5	4	2	4	4	5	2	1	1	1	1	3	1	1	1	1	5	5	4	5	5	3	5	4	5	5	1	1	4	4
623	관동의대	3	1	24	4	3	2	20190830	3	4	BC	동그라미	2	동그라미 트래버스	9	2	3	2	3	2	2	4	4	3	4	2	2	3	2	2	2	2	2	2	2	4	4	4	5	4	4	4	5	3	3	3	3	3	3
627	관동의대	3	1	24	4	3	2	20190830	1	3	RB	세모	2	세모 심플형	2	4	4	3	3	4	4	2	3	3	4	1	1	1	4	4	2	4	1	1	4	4	4	4	4	2	1	3	5	5	1	1	1	1	1
669	관동의대	6	2	24	4	3	2	20190903	1	3	RB	네모	2	동그라미 심플형	1	5	5	5	5	5	5	5	5	5	5	4	4	4	4	4	4	4	4	4	4	5	5	5	5	5	5	5	5	5	5	4	4	4	4
675	관동의대	4	2	24	4	3	2	20191105	2	4	TC	세모	1	세모 중복형	14	4	5	2	4	3	4	4	3	3	5	5	5	4	5	4	5	4	3	3	5	5	3	4	4	4	3	3	5	3	4	4	4	3	3
683	관동의대	4	2	24	4	3	2	20191105	1	3	RB	세모	2	세모 심플형	2	4	4	4	5	5	4	3	3	5	4	4	4	4	2	2	2	2	4	4	3	3	3	4	3	4	3	3	3	3	4	4	4	3	3
686	관동의대	4	2	24	4	3	2	20191105	4	1	CR	동그라미	2	동그라미 심플형	1	3	2	3	2	4	3	3	3	4	3	1	2	2	2	2	3	2	2	2	2	3	3	3	3	4	3	3	3	2	2	3	3	2	3
691	관동의대	4	1	24	4	3	2	20191105	1	4	RC	동그라미		동그라미 몰입형	5	4	4	4	4	5	4	5	4	4	5	3	4	3	4	4	4	5	3	4	3	3	5	5	3	4	4	4	3	3	3	4	3	4	3
697	관동의대	4	2	24	4	3	2	20191105	1	3	RB	세모	1	세모 심플형	2	4	4	4	4	5	3	3	4	4	4	3	3	2	3	3	3	3	2	2	3	5	4	4	4	4	4	4	3	2	3	4	5	4	3
703	관동의대	4	2	24	4	3	2	20191105	4	3	CB	세모	2	세모 심플형	2	3	3	3	3	4	3	3	3	4	3	2	3	2	3	2	2	3	2	2	3	4	4	4	4	4	3	3	4	3	3	5	5	3	3
706	관동의대	4	1	24	4	3	2	20191105	3	1	BR	에스	2	에스 심플형	4	3	3	2	3	3	3	4	3	2	3	2	2	3	3	3	3	3	3	2	3	5	4	5	4	2	4	4	4	2	4	2	2	3	2
708	관동의대	4	1	24	4	3	2	20191105	2	1	TR	동그라미	1	동그라미 몰입형	5	5	5	4	5	4	4	5	4	4	5	5	5	5	5	4	5	5	5	5	4	4	4	5	4	4	4	4	4	4	4	3	4	4	3
711	관동의대	4	1	24	4	3	2	20191105	1	3	RB	세모	2	세모 스트레스형	22	3	4	3	3	4	2	5	4	4	4	2	2	2	2	2	3	3	3	2	4	2	3	2	2	2	4	4	4	3	3	2	2	3	2
712	관동의대	4	1	24	4	3	2	20191105	1	3	RB	세모	2	세모 트래버스	10	5	4	4	5	3	5	4	4	5	4	4	4	3	4	2	2	3	4	5	4	5	5	5	4	4	4	5	4	3	4	2	2	1	1
716	관동의대	4	1	24	4	3	2	20191105	3	2	BT	세모	2	세모 심플형	2	2	2	2	2	2	4	3	2	2	4	5	4	4	4	2	4	4	4	3	2	4	4	4	4	4	4	4	4	4	2	5	4	2	2
721	관동의대	4	1	24	4	3	2	20191105	3	1	BR	세모	2	세모 컴플렉스형	30	3	4	3	4	4	3	4	4	3	4	2	2	2	3	2	3	3	2	2	3	4	3	3	4	4	4	4	4	4	4	2	3	3	3
728	경북의대	3	2	24	4	3	2	20191113	1	2	RT	에스	1	에스 심플형	4	5	5	5	5	4	5	5	5	5	5	5	5	3	4	3	5	5	3	5	4	4	4	4	3	5	4	5	4	4	4	3	4	3	3
730	경북의대	3	2	24	4	3	2	20191113	1	3	RB	동그라미	2	동그라미 중복형	13	4	4	4	4	4	4	4	4	5	4	3	3	3	3	3	3	4	3	3	3	5	4	4	4	5	3	4	3	2	3	3	2	3	5
745	경북의대	3	1	24	4	3	2	20191113	3	2	BT	에스	2	에스 심플형	4	3	3	4	3	3	4	3	4	4	3	3	3	3	4	3	4	4	4	4	4	5	5	5	5	5	4	4	5	5	4	3	3	3	3
753	경북의대	3	1	24	4	3	2	20191113	3	2	BT	동그라미	2	동그라미 트래버스	9	4	4	5	4	4	4	4	4	4	4	4	4	4	4	4	5	4	4	5	5	5	5	5	5	5	4	5	4	4	4	5	4	3	3
756	경북의대	3	1	24	4	3	2	20191113	1	4	RC	네모	2	네모 탑형	27	4	4	3	4	4	4	4	4	4	4	3	3	3	2	2	2	3	2	3	3	3	3	2	2	2	2	4	3	3	3	4	4	2	3
763	경북의대	3	1	24	4	3	2	20191113	3	4	BC	동그라미	2	동그라미 심플형	1	4	4	3	4	4	3	2	3	5	3	2	4	2	4	4	3	4	3	4	5	4	4	4	4	4	5	4	3	3	3	3	5	2	2
770	경북의대	3	1	24	4	3	2	20191113	3	2	BT	동그라미	1	동그라미 중복형	13	4	4	3	4	4	3	4	4	3	4	4	4	4	4	3	4	3	4	4	4	4	4	4	4	4	4	5	5	4	4	2	3	2	2
771	경북의대	3	2	24	4	3	2	20191113	3	1	BR	네모	2	네모 트래버스형	11	5	5	5	5	5	3	3	3	3	3	2	4	2	4	2	2	2	3	3	4	5	5	5	5	5	5	5	5	5	5	1	4	2	3
780	경북의대	3	2	24	4	3	2	20191113	3	2	BT	동그라미	2	동그라미 심플형	1	2	2	2	3	2	2	3	3	2	3	2	2	3	3	2	3	3	2	3	5	5	4	5	3	3	4	4	5	5	5	2	2	3	2
807	경북의대	3	2	24	4	3	2	20191113	3	2	BT	동그라미	2	동그라미 중복형	13	3	4	3	3	3	3	2	4	2	4	4	4	4	3	3	4	4	4	4	4	4	4	4	4	4	3	4	5	3	4	4	2	2	2
808	경북의대	3	1	24	4	3	2	20191113	3	1	BR	동그라미	2	동그라미 탑형	26	4	4	3	4	4	4	3	4	4	5	4	4	4	4	4	3	3	4	4	4	3	3	5	4	3	3	5	5	4	5	3	5	4	3
809	경북의대	1	1	24	4	3	2	20210520	2	1	TR	에스	1	에스 심플형	4	5	5	5	5	3	5	4	4	5	5	5	5	5	5	4	5	5	5	5	5	5	3	5	5	3	4	5	5	3	5	2	2	1	1
810	경북의대	3	1	24	4	3	2	20210520	1	3	RB	에스	1	에스 심플형	4	4	4	5	4	5	4	3	4	3	5	3	3	4	4	4	3	2	4	3	5	4	3	4	4	4	3	4	4	3	4	2	4	4	4
811	경북의대	3	1	24	4	3	2	20210520	2	4	TC	네모	1	네모 심플형	3	4	4	4	4	4	4	3	4	4	4	4	4	4	4	4	4	4	4	4	4	4	4	4	4	4	3	4	4	4	4	4	4	4	4
812	경북의대	3	1	24	4	3	2	20210520	1	2	RT	동그라미	2	동그라미 심플형	1	5	4	4	4	5	4	3	3	5	5	4	4	4	4	3	2	5	4	5	4	3	3	4	5	2	2	4	3	2	2	1	2	4	3
813	경북의대	3	1	24	4	3	2	20210520	3	1	BR	동그라미	2	동그라미 심플형	1	4	4	4	4	4	4	4	4	4	4	4	4	3	4	4	4	4	3	4	4	4	4	4	4	4	4	4	4	5	4	3	3	2	3
814	경북의대	3	1	24	4	3	2	20210520	4	3	CB	.	2	.		2	2	2	2	2	2	1	2	2	2	1	1	1	1	1	1	1	1	1	1	2	2	3	2	2	3	2	1	1	2	1	2	2	4
815	경북의대	3	1	24	4	3	2	20210520	3	1	BR	동그라미	2	동그라미 심플형	1	4	4	3	4	3	3	4	4	4	4	3	3	3	3	2	3	2	2	4	4	4	5	4	4	5	5	5	5	4	5	2	1	3	1
816	경북의대	3	1	24	4	3	2	20210609	2	4	TC	동그라미	1	동그라미 심플형	1	4	4	3	4	4	3	4	4	5	4	5	5	4	5	5	5	5	5	5	5	4	5	4	4	4	4	4	4	4	4	5	5	5	3
817	경북의대	3	1	24	4	3	2	20210609	2	1	TR	동그라미	1	동그라미 몰입형	5	4	5	5	5	4	4	5	4	5	5	5	5	5	4	4	4	5	5	5	5	2	2	2	2	2	2	3	3	2	2	4	4	4	4
7	가톨릭의대	4	1	25	4	4	2	190918	1	2	RT	세모	1	세모 중복형	14	5	4	5	5	5	3	4	4	4	5	4	5	5	4	4	4	4	4	4	5	4	3	3	4	4	4	5	4	5	5	2	4	3	3
13	가톨릭의대	4	1	25	4	4	2	190918	1	3	RB	에스	2	에스 중첩형	20	5	4	5	4	4	4	4	4	4	5	2	3	2	4	4	3	4	3	3	3	4	4	4	4	5	3	4	4	2	2	2	4	2	2
18	가톨릭의대	4	1	25	4	4	2	190918	4	3	CB	동그라미	2	동그라미 심플형	1	4	4	3	3	4	3	2	3	2	5	2	4	3	5	3	3	1	3	2	5	5	4	3	5	4	3	3	2	4	2	5	5	2	5
27	가톨릭의대	4	1	25	4	4	2	190918	1	3	RB	네모	1	네모 심플형	3	4	4	4	4	4	4	4	4	4	4	2	2	1	2	1	3	4	4	2	1	4	2	5	5	5	2	4	5	2	1	1	2	1	3
34	가톨릭의대	4	1	25	4	4	2	190918	3	1	BR	에스	2	에스 심플형	4	3	3	3	3	3	3	3	3	3	3	3	3	3	3	3	3	3	3	3	3	4	3	4	4	4	3	4	4	4	4	2	3	3	2
208	가톨릭의대	3	1	25	4	4	2	20190918	4	1	CR	세모	2	세모 심플형	2	4	3	3	4	5	2	5	4	4	4	2	2	2	1	3	2	1	3	3	2	4	3	4	5	3	4	3	2	3	3	3	4	3	5
234	가톨릭의대	3	2	25	4	4	2	20190918	4	3	CB	동그라미	1	동그라미 심플형	1	4	4	3	3	3	4	3	2	2	3	2	2	2	3	2	4	2	3	3	5	3	4	4	4	3	1	3	4	4	4	2	4	2	5
238	가톨릭의대	3	2	25	4	4	2	20190918	1	3	RB	동그라미	2	동그라미 심플형	1	4	3	4	4	4	4	4	4	4	4	3	3	3	4	4	3	3	3	4	4	4	4	4	4	4	4	4	4	4	3	4	4	4	3
278	가톨릭의대	3	1	25	4	4	2	20190918	1	2	RT	동그라미	1	에스 심플형	4	5	5	3	3	4	5	3	2	2	3	3	4	3	3	2	3	4	3	3	5	4	3	3	2	3	2	4	4	2	3	2	3	2	2
281	건양의대	4	1	25	4	4	2	20190902	1	2	RT	동그라미	1	동그라미 심플형	1	4	4	5	4	5	4	5	4	5	4	4	4	5	4	5	5	5	4	4	4	5	4	5	4	5	4	4	4	4	4	5	5	4	4
292	건양의대	4	2	25	4	4	2	20190902	4	3	CB	동그라미	2	동그라미 심플형	1	4	4	4	4	4	4	4	4	4	4	4	4	3	4	3	3	3	3	3	4	5	4	5	4	5	4	4	4	4	5	4	4	4	4
296	건양의대	4	1	25	4	4	2	20190902	2	3	TB	동그라미	1	동그라미 심플형	1	3	3	3	3	3	4	3	4	3	4	4	4	4	4	4	4	4	4	4	4	4	4	4	4	4	4	4	4	4	4	2	2	3	2
298	건양의대	4	1	25	4	4	2	20190902	2	3	TB	동그라미	1	동그라미 중복형	13	4	5	3	4	5	4	4	4	4	4	5	5	5	5	4	4	5	5	5	4	3	4	5	5	4	4	4	5	5	3	3	4	3	3
312	건양의대	4	1	25	4	4	2	20190902	4	3	CB	에스	2	에스 심플형	4	4	4	4	4	4	4	3	3	3	4	3	3	2	3	3	4	4	3	3	4	5	4	5	5	4	3	4	5	3	4	4	3	4	5
316	건양의대	4	1	25	4	4	2	20190902	1	3	RB	에스	2	에스 트래버스형	12	4	2	4	4	4	4	3	4	4	4	2	2	3	2	2	4	2	3	3	3	4	3	3	3	4	4	3	5	4	3	2	3	4	3
341	건양의대	3	2	25	4	4	2	20190903	4	2	CT	동그라미	2	동그라미 중첩형	17	5	3	5	4	4	5	2	4	5	3	5	5	4	5	5	5	4	3	4	5	4	4	4	4	4	4	3	3	2	1	5	5	4	4
345	건양의대	3	1	25	4	4	2	20190903	1	2	RT	동그라미	1	동그라미 몰입형	5	5	5	5	5	5	5	5	5	5	5	5	5	5	5	5	5	5	5	5	5	4	3	4	4	4	4	4	4	4	4	3	3	3	3
377	건양의대	5	1	25	4	4	2	20190918	4	3	CB	동그라미	2	동그라미 중복형	13	4	3	4	4	4	4	3	3	5	4	3	4	3	4	3	4	4	3	4	4	4	4	4	4	4	3	4	5	4	3	4	3	4	4
382	건양의대	5	2	25	4	4	2	20190918	1	3	RB	동그라미	2	동그라미 심플형	1	5	5	5	5	5	5	3	4	5	4	3	3	2	3	3	4	4	3	2	3	4	4	4	4	4	2	4	5	5	4	3	4	1	2
391	건양의대	5	2	25	4	4	2	20190918	3	1	BR	동그라미	2	동그라미 심플형	1	3	5	2	4	4	2	4	3	2	4	1	2	1	2	2	2	3	1	5	4	4	4	3	5	5	5	5	5	3	5	1	4	2	1
395	건양의대	5	1	25	4	4	2	20190918	1	2	RT	동그라미	1	동그라미 몰입형	5	4	4	4	4	4	4	4	4	4	4	3	4	3	4	4	4	4	3	4	4	4	4	4	3	4	3	4	4	4	3	4	4	4	3
456	건양의대	1	1	25	4	4	2	20190905	2	3	TB	동그라미	1	동그라미 심플형	1	2	4	3	4	2	2	3	3	5	4	5	5	4	4	3	4	5	4	5	4	3	3	4	2	2	2	5	4	4	4	2	2	4	3
481	건양의대	1	2	25	4	4	2	20190905	1	4	RC	에스	2	에스 심플형	4	5	5	5	5	4	5	5	5	4	5	4	3	4	3	4	5	4	4	4	5	5	5	4	4	5	4	4	4	3	3	5	5	4	4
576	관동의대	3	1	25	4	4	2	20190830	1	2	RT	에스	1	에스 심플형	4	4	4	4	4	4	4	4	5	5	4	4	4	5	4	4	3	4	4	4	4	3	3	4	3	3	2	4	5	2	1	3	4	4	2
583	관동의대	3	2	25	4	4	2	20190830	2	1	TR	동그라미	1	동그라미 심플형	1	4	4	4	4	4	4	3	4	3	4	5	5	4	4	3	3	4	4	4	5	4	4	4	3	3	3	4	3	4	4	4	4	3	2
615	관동의대	3	2	25	4	4	2	20190830	3	1	BR	네모	2	네모 몰입형	7	4	4	3	4	4	2	3	3	4	4	2	2	3	3	4	3	3	3	5	5	4	4	3	3	3	3	5	5	4	4	2	2	2	2
626	관동의대	3	1	25	4	4	2	20190830	1	4	RC	네모	2	네모 심플형	3	4	4	4	4	2	3	2	1	5	3	1	1	1	3	2	1	2	4	2	3	1	2	2	5	2	2	3	5	2	2	1	1	1	1
632	관동의대	6	1	25	4	4	2	20190903	3	1	BR	동그라미	2	동그라미 심플형	1	5	4	5	5	4	5	5	5	5	5	4	4	4	4	2	5	4	5	4	4	5	5	5	5	5	5	5	5	5	5	5	5	5	4
633	관동의대	6	1	25	4	4	2	20190903	3	1	BR	에스	2	에스 심플형	4	4	4	4	4	4	3	4	4	3	4	3	2	2	2	2	4	2	2	3	5	5	4	5	4	5	4	5	5	5	5	2	3	4	3
640	관동의대	6	1	25	4	4	2	20190903	3	4	BC	세모	1	세모 심플형	2	4	3	4	4	4	3	4	4	4	4	3	3	4	4	3	3	4	4	4	4	5	5	5	4	4	4	4	4	4	5	4	5	4	4
641	관동의대	6	1	25	4	4	2	20190903	2	4	TC	동그라미	1	동그라미 심플형	1	5	4	5	5	4	4	4	5	5	5	5	5	5	4	4	5	4	5	5	5	5	4	5	4	4	4	5	4	4	5	4	4	4	5
642	관동의대	6	1	25	4	4	2	20190903	3	1	BR	세모	2	세모 심플형	2	5	5	4	4	4	3	3	3	4	4	4	3	4	3	3	4	3	4	4	4	5	4	5	4	4	3	5	5	4	4	3	3	3	3
643	관동의대	6	2	25	4	4	2	20190903	3	1	BR	동그라미	1	동그라미 심플형	1	4	4	4	4	4	3	3	4	3	4	3	4	3	4	3	4	4	4	4	3	4	4	4	4	4	3	4	5	4	4	2	2	2	2
644	관동의대	6	1	25	4	4	2	20190903	3	2	BT	동그라미	2	동그라미 트래버스	9	4	4	3	4	4	3	3	4	5	4	4	5	5	5	4	3	4	3	4	3	5	4	4	4	5	4	4	5	5	5	2	2	4	3
652	관동의대	6	1	25	4	4	2	20190903	1	3	RB	에스	1	에스 심플형	4	4	4	3	3	4	4	4	3	3	3	4	3	3	3	4	4	3	3	3	4	4	4	3	4	3	3	4	4	3	3	3	3	3	3
653	관동의대	6	1	25	4	4	2	20190903	3	4	BC	동그라미	2	동그라미 심플형	1	4	4	4	4	4	4	4	4	4	4	4	4	4	4	4	3	3	4	5	5	5	5	5	5	5	4	4	4	4	4	5	5	4	4
655	관동의대	6	1	25	4	4	2	20190903	3	1	BR	동그라미	2	동그라미 심플형	1	5	5	4	4	3	3	3	3	3	4	2	3	3	4	3	3	3	3	3	4	5	4	5	5	3	4	4	4	3	3	2	2	2	2
656	관동의대	6	1	25	4	4	2	20190903	3	2	BT	세모	1	세모 심플형	2	3	5	4	3	5	4	3	3	4	4	3	3	3	4	5	4	4	3	4	5	5	4	4	5	4	4	4	4	3	4	3	4	3	3
658	관동의대	6	1	25	4	4	2	20190903	1	3	RB	동그라미	1	동그라미 스트레스형	21	4	4	4	4	4	4	4	4	4	4	3	3	3	3	3	3	3	2	4	3	4	4	4	3	4	4	4	3	4	4	3	2	2	2
671	관동의대	4	1	25	4	4	2	20191105	3	1	BR	에스	2	에스 심플형	4	3	4	2	3	4	2	3	4	2	3	3	3	3	3	3	3	3	3	3	3	5	4	5	5	3	3	5	5	5	5	3	1	1	1
689	관동의대	4	1	25	4	4	2	20191105	1	3	RB	네모	2	네모 몰입형	7	4	3	3	4	4	4	5	4	5	5	2	2	2	3	2	2	1	2	2	4	4	3	3	3	4	4	5	5	4	5	3	4	3	3
692	관동의대	4	1	25	4	4	2	20191105	1	2	RT	동그라미		동그라미 스트레스형	21	4	3	4	4	4	3	4	4	4	2	2	4	2	4	3	3	3	3	3	3	3	3	3	3	3	3	3	3	3	3	3	3	2	4
713	관동의대	4	1	25	4	4	2	20191105	1	2	RT	네모	1	네모 스트레스형	23	5	5	5	5	5	4	4	5	5	2	5	5	5	5	3	5	5	2	4	4	5	4	2	4	1	3	4	5	4	4	1	1	1	1
724	경북의대	3	1	25	4	4	2	20191113	1	3	RB	동그라미	2	동그라미 심플형	1	5	5	4	4	5	4	5	5	4	3	2	4	3	3	3	4	4	2	2	3	4	5	5	5	5	3	4	5	3	5	4	1	2	3
737	경북의대	3	2	25	4	4	2	20191113	3	1	BR	네모	2	네모 심플형	3	4	4	4	4	4	3	3	4	3	3	3	3	3	3	3	3	3	3	2	4	4	4	4	4	4	4	4	4	4	4	3	3	3	3
748	경북의대	3	1	25	4	4	2	20191113	1	4	RC	동그라미	1	동그라미 심플형	1	4	4	4	4	4	4	4	4	4	4	4	4	4	4	4	4	5	4	4	4	5	4	4	4	4	4	4	5	3	4	4	4	4	4
751	경북의대	3	2	25	4	4	2	20191113	1	2	RT	네모	1	네모 몰입형	7	5	5	5	5	5	5	5	5	5	5	4	5	4	5	4	5	5	4	5	5	5	4	3	3	4	4	4	5	5	5	4	3	3	3
757	경북의대	3	2	25	4	4	2	20191113	3	1	BR	동그라미	2	동그라미 심플형	1	3	2	3	3	3	2	3	2	3	2	1	1	1	1	3	3	2	3	2	4	4	3	3	4	3	4	3	4	4	4	1	2	1	1
759	경북의대	3	2	25	4	4	2	20191113	3	1	BR	세모	2	세모 심플형	2	3	4	3	3	3	3	4	4	2	4	1	1	1	4	2	2	2	2	2	2	4	2	2	3	4	3	4	5	4	5	2	2	2	2
767	경북의대	3	2	25	4	4	2	20191113	4	2	CT	동그라미	2	동그라미 중복형	13	3	3	3	4	3	3	4	3	3	4	3	4	3	3	3	4	3	4	3	4	4	3	3	3	4	3	3	3	3	3	4	4	4	4
768	경북의대	3	1	25	4	4	2	20191113	1	4	RC	에스	1	에스 중복형	16	5	4	4	4	5	4	5	5	3	4	4	4	4	3	3	5	4	3	5	5	4	4	4	4	5	3	4	5	4	2	4	5	4	3
769	경북의대	3	2	25	4	4	2	20191113	3	1	BR	동그라미	2	동그라미 심플형	1	4	4	4	4	4	4	4	4	4	4	3	3	3	4	4	4	3	3	3	4	5	4	4	5	5	4	5	5	5	5	3	4	3	3
773	경북의대	3	1	25	4	4	2	20191113	2	3	TB	동그라미	1	동그라미 심플형	1	3	3	3	3	3	3	3	3	4	3	4	5	5	3	4	4	5	4	5	4	3	3	3	3	3	4	3	4	3	4	2	2	4	2
774	경북의대	3	1	25	4	4	2	20210609	2	3	TB	네모	1	세모 심플형	2	4	4	2	4	3	3	4	3	2	4	4	4	4	4	4	4	5	4	4	4	4	4	4	4	3	4	5	4	5	4	2	2	3	1
775	경북의대	3	1	25	4	4	2	20210609	1	3	RB	네모	1	동그라미 심플형	1	4	4	4	4	4	4	4	4	4	4	3	4	3	3	3	4	3	3	4	4	4	4	4	4	4	4	4	4	4	4	3	3	3	3
776	경북의대	3	2	25	4	4	2	20210609	1	3	RB	동그라미	2	동그라미 심플형	1	4	4	4	4	3	4	3	3	4	3	2	2	2	2	2	3	4	4	2	3	3	3	4	4	2	4	3	4	1	3	3	3	4	3
17	가톨릭의대	4	2	26	5	4	2	190918	1	3	RB	세모	2	세모 트래버스	10	5	3	4	4	4	4	3	4	5	5	2	2	2	2	2	2	2	2	2	3	3	3	2	4	3	4	4	3	4	4	4	4	4	2
30	가톨릭의대	4	2	26	5	4	2	190918	1	3	RB	에스	2	에스 심플형	4	5	5	5	5	3	5	5	3	3	5	2	3	2	2	3	2	3	1	4	5	5	4	3	1	1	1	5	3	4	5	3	5	2	1
36	가톨릭의대	4	2	26	5	4	2	190918	3	1	BR	동그라미	1	동그라미 심플형	1	4	4	4	4	3	3	4	4	3	4	4	4	3	3	4	4	4	3	3	3	5	4	5	5	4	4	4	4	3	4	4	4	3	3
226	가톨릭의대	3	2	26	5	4	2	20190918	2	3	TB	네모	2	네모 중복형	15	4	4	4	3	5	4	3	3	4	4	4	4	4	4	4	4	4	4	4	4	4	4	4	3	4	4	4	4	4	3	3	4	3	2
303	건양의대	4	1	26	5	4	2	20190902	3	2	BT	에스	1	에스 스트레스형	37	4	5	3	3	5	3	4	4	4	4	5	4	4	4	4	4	4	4	4	4	5	4	5	5	3	3	5	5	5	5	4	4	4	4
320	건양의대	4	2	26	5	4	2	20190902	3	4	BC	동그라미	2	동그라미 심플형	1	4	4	3	4	3	3	3	3	3	4	2	2	3	3	3	2	2	2	2	4	4	3	3	3	4	4	4	4	5	5	4	4	4	4
322	건양의대	4	1	26	5	4	2	20190902	4	1	CR	동그라미	2	동그라미 중복형	13	4	4	4	5	4	4	3	4	4	3	3	4	3	4	4	2	2	3	3	4	4	3	3	5	4	2	3	2	3	1	3	5	4	3
378	건양의대	5	1	26	5	4	2	20190918	4	1	CR	동그라미	1	동그라미 몰입형	5	3	3	3	4	3	3	4	4	4	3	3	3	4	3	3	5	3	3	4	2	2	4	3	2	2	3	4	5	3	1	2	2	4	4
385	건양의대	5	2	26	5	4	2	20190918	3	2	BT	동그라미	2	동그라미 트래버스	9	4	4	3	4	3	3	3	3	3	4	4	4	3	4	3	3	4	4	3	3	4	3	3	4	4	4	4	4	4	4	4	4	4	3
399	건양의대	5	1	26	5	4	2	20190918	3	1	BR	에스	1	에스 심플형	4	5	4	4	4	4	4	4	4	4	4	4	4	4	4	4	4	4	3	3	3	5	5	5	5	5	4	5	4	2	5	3	2	3	2
541	한림의대	3	2	26	5	4	2	20191105	4	1	CR	세모	1	세모 중복형	14	3	3	3	3	3	4	3	3	3	4	3	4	2	3	2	2	3	3	3	3	2	2	2	2	3	2	2	4	3	3	4	4	3	3
546	한림의대	3	2	26	5	4	2	20191105	1	2	RT	동그라미	2	동그라미 심플형	1	4	4	4	4	4	3	2	3	4	4	3	4	2	3	4	4	4	4	4	4	2	2	3	4	5	2	3	4	4	3	2	2	2	2
556	한림의대	3	2	26	5	4	2	20191105	1	3	RB	동그라미	2	동그라미 스트레스형	21	5	5	5	5	5	5	4	5	5	5	3	4	4	4	3	4	5	3	4	4	5	5	4	4	5	4	3	3	3	4	5	5	3	3
565	한림의대	3	1	26	5	4	2	20191105	4	3	CB	동그라미	2	동그라미 트래버스	9	2	2	3	4	3	1	4	4	2	5	5	2	4	2	2	5	4	5	5	2	5	5	5	5	5	4	4	4	3	4	5	5	5	4
566	한림의대	3	1	26	5	4	2	20191105	4	1	CR	동그라미	1	동그라미 심플형	1	3	5	2	4	4	1	4	4	2	5	3	4	3	5	4	3	3	3	2	3	4	2	3	4	1	3	3	4	2	2	5	5	4	3
599	관동의대	3	1	26	5	4	2	20190830	1	3	RB	네모	2	네모 심플형	3	4	4	4	4	4	4	4	4	4	3	2	3	3	3	3	2	3	3	3	3	4	4	4	4	4	3	3	4	4	4	3	3	3	3
625	관동의대	3	2	26	5	4	2	20190830	2	4	TC	네모	1	네모 중복형	15	5	5	5	4	5	5	2	2	3	4	5	4	4	3	5	3	4	5	5	5	3	2	5	4	2	1	5	5	2	4	5	5	5	5
629	관동의대	6	1	26	5	4	2	20190903	1	3	RB	동그라미	2	동그라미 중복형	13	4	2	2	4	4	4	5	4	4	4	5	4	3	2	1	1	2	3	4	5	3	3	3	3	4	4	4	4	3	4	2	2	2	2
631	관동의대	6	1	26	5	4	2	20190903	1	2	RT	동그라미	1	동그라미 중복형	13	4	5	3	5	4	4	5	3	3	4	3	3	2	4	4	4	3	4	5	5	3	3	2	4	4	2	4	4	4	3	3	3	1	2
634	관동의대	6	1	26	5	4	2	20190903	2	3	TB	동그라미	1	동그라미 중첩형	17	3	3	3	3	3	3	3	3	3	3	5	5	5	5	5	5	5	5	5	5	5	5	5	5	5	5	5	5	5	5	2	2	2	2
651	관동의대	6	1	26	5	4	2	20190903	3	2	BT	동그라미	1	동그라미 중복형	13	3	4	3	3	4	3	3	3	3	3	4	4	4	3	3	4	4	4	3	4	4	3	4	3	4	4	4	4	4	4	2	2	2	2
662	관동의대	6	1	26	5	4	2	20190903	2	1	TR	에스	1	에스 심플형	4	5	5	3	5	3	4	4	4	3	4	4	5	5	5	5	5	5	3	4	2	4	3	3	2	1	3	3	3	1	3	4	3	3	4
668	관동의대	6	1	26	5	4	2	20190903	3	1	BR	동그라미	2	동그라미 중복형	13	3	3	4	3	3	3	4	3		2	2	3	3	2	3	2	3	4	3	2	3	2	3	3	4	4	2	3	3	4	3	1	2	2
709	관동의대	4	1	26	5	4	2	20191105	1	4	RC	세모	1	세모 중복형	14	5	5	5	5	5	5	5	5	5	5	2	2	5	2	2	2	2	2	2	5	2	2	2	5	2	2	5	5	5	5	5	5	5	5
722	관동의대	4	2	26	5	4	2	20191105	4	1	CR	동그라미	2	동그라미 심플형	1	4	4	3	3	5	4	2	3	3	3	2	2	2	2	2	3	2	2	2	4	4	2	1	2	4	3	3	4	5	4	5	5	4	4
741	경북의대	3	1	26	5	4	2	20191113	3	1	BR	동그라미	2	동그라미 심플형	1	4	4	4	4	5	3	3	4	3	3	2	2	2	3	2	2	2	2	2	2	5	5	5	5	5	4	4	4	4	4	2	1	2	3
754	경북의대	3	1	26	5	4	2	20191113	1	3	RB	동그라미	2	동그라미 심플형	1	4	5	4	5	5	4	5	4	5	4	3	4	4	4	3	4	4	3	3	5	5	4	5	4	4	3	4	4	4	4	3	4	4	3
776	경북의대	3	1	26	5	4	2	20191113	3	1	BR	동그라미	2	동그라미 심플형	1	3	4	3	4	3	4	4	3	3	4	3	3	3	3	3	3	3	3	3	3	4	4	4	4	4	4	4	4	4	4	3	3	3	3
777	경북의대	3	1	26	5	4	2	20191113	3	1	BR	동그라미	2	동그라미 심플형	1	4	4	5	4	3	5	3	4	4	4	3	3	3	4	4	3	3	4	3	5	5	4	5	5	4	5	3	4	5	4	3	3	3	3
798	경북의대	3	2	26	5	4	2	20191113	1	3	RB	네모	2	네모 몰입형	7	4	5	4	5	5	4	5	5	5	4	2	2	5	2	3	5	2	4	5	5	5	5	5	5	4	2	5	3	1	2	5	5	3	2
809	경북의대	3	1	26	5	4	2	20191113	2	3	TB	동그라미	1	동그라미 심플형	1	4	4	3	4	4	4	3	4	4	4	5	5	3	4	4	4	4	4	4	4	5	4	4	4	4	4	4	4	4	4	2	3	3	4
812	경북의대	1	1	26	5	4	2	20210520	1	3	RB	동그라미	2	동그라미 심플형	1	4	4	4	4	4	4	4	4	4	4	3	3	3	3	4	3	3	3	3	4	3	3	3	3	3	3	5	5	3	5	2	1	2	3
15	가톨릭의대	4	1	27	5	5	3	190918	1	2	RT	에스	1	에스 심플형	4	4	5	4	4	5	4	3	3	5	3	3	3	3	3	3	3	4	5	4	3	3	3	5	4	4	3	3	4	2	3	1	2	3	3
39	가톨릭의대	4	1	27	5	5	3	190918	2	3	TB	에스	2	에스 중첩형	20	5	5	5	5	5	5	5	5	5	3	5	5	5	5	5	5	5	5	5	5	5	5	5	5	5	3	5	5	5	5	3	4	5	3
103	가톨릭의대	1	1	27	5	5	3	190916	3	1	BR	동그라미	2	동그라미 몰입형	5	4	4	4	5	5	4	5	5	3	5	3	3	4	3	3	5	4	2	3	5	5	5	5	5	2	5	5	5	3	4	1	1	3	3
291	건양의대	4	2	27	5	5	3	20190902	2	4	TC	에스	1	에스 중첩형	20	4	5	4	5	3	2	2	3	3	4	5	5	4	5	4	5	5	5	5	3	2	2	2	2	2	1	3	4	3	2	3	4	4	3
344	건양의대	3	2	27	5	5	3	20190903	2	3	TB	네모	1	네모 몰입형	7	3	3	4	4	4	3	4	4	4	5	4	3	4	4	3	5	5	4	4	4	4	4	4	3	4	3	3	5	4	4	2	2	4	2
369	건양의대	3	2	27	5	5	3	20190903	1	4	RC	에스	2	에스 심플형	4	4	4	4	4	4	4	2	2	2	4	4	4	3	4	2	3	2	4	2	3	4	2	5	5	2	1	4	4	1	4	4	4	2	4
380	건양의대	5	1	27	5	5	3	20190918	3	1	BR	네모	2	네모 심플형	3	4	4	4	4	4	4	4	4	4	4	3	3	3	3	3	3	3	3	3	5	5	4	5	5	4	4	4	5	5	5	5	5	3	2
407	건양의대	5	2	27	5	5	3	20190918	1	3	RB	동그라미	1	동그라미 심플형	1	4	4	4	4	4	4	5	5	4	4	3	4	4	3	3	3	4	3	4	4	4	3	4	4	4	3	3	3	4	4	4	3	3	3
415	건양의대	2	2	27	5	5	3	20190904	1	3	RB	동그라미	2	동그라미 심플형	1	4	4	4	4	4	4	4	4	4	4	4	3	3	4	4	3	3	2	3	3	3	4	4	4	4	4	4	3	3	3	2	1	1	1
471	건양의대	1	1	27	5	5	3	20190905	2	4	TC	세모	1	세모 트래버스	10	3	3	3	3	3	3	5	5	5	5	5	5	3	5	4	5	5	5	3	4	3	3	4	2	4	2	4	4	2	2	4	3	5	5
536	한림의대	3	1	27	5	5	3	20191105	1	2	RT	동그라미	1	동그라미 중첩형	17	5	5	5	5	5	5	5	5	5	5	3	4	4	4	4	5	4	5	3	5	4	4	4	4	4	4	4	4	4	4	2	2	2	2
563	한림의대	3	1	27	5	5	3	20191105	4	3	CB	세모	2	세모 심플형	2	4	4	4	4	5	5	4	4	4	4	4	4	4	4	4	4	4	4	4	4	5	5	5	5	5	4	5	4	4	4	5	5	4	5
607	관동의대	3	1	27	5	5	3	20190830	2	4	TC	에스	2	에스 심플형	4	3	3	3	4	2	2	4	4	5	4	4	4	4	3	3	4	3	4	4	4	2	4	4	3	2	4	4	5	3	2	4	4	3	2
630	관동의대	6	2	27	5	5	3	20190903	3	1	BR	동그라미	2	동그라미 심플형	1	4	4	4	4	4	4	4	4	4	4	4	4	4	4	4	4	4	4	4	4	5	5	4	4	4	4	4	4	4	4	4	4	4	3
647	관동의대	6	2	27	5	5	3	20190903	3	1	BR	세모	2	세모 심플형	2	3	4	4	3	4	3	2	3	3	3	4	4	3	2	2	3	2	3	2	3	4	4	4	4	4	4	3	4	4	5	3	3	2	1
661	관동의대	6	1	27	5	5	3	20190903	1	2	RT	.	1	.		3	3	2	4	3	2	4	3	4	3	3	4	2	3	3	3	2	4	3	4	3	2	2	4	2	3	4	4	3	2	2	2	2	3
666	관동의대	6	1	27	5	5	3	20190903	1	3	RB	동그라미	2	동그라미 중복형	13	4	4	4	4	4	4	4	3	4	4	4	3	4	3	4	4	4	4	3	3	4	4	3	4	4	4	4	4	3	4	4	4	3	3
684	관동의대	4	2	27	5	5	3	20191105	4	1	CR	동그라미	2	동그라미 스트레스형	21	2	2	2	2	2	2	4	3	1	1	1	1	1	1	2	2	2	1	1	1	3	2	3	2	2	1	2	1	1	1	4	4	2	2
732	경북의대	3	1	27	5	5	3	20191113	1	2	RT	세모	1	히란야형	36	4	4	2	3	4	4	4	4	4	5	5	4	2	3	4	5	4	3	4	2	2	4	5	4	2	4	5	5	1	1	1	2	4	3
755	경북의대	3	2	27	5	5	3	20191113	1	4	RC	네모	2	네모 트래버스	11	5	5	5	5	5	5	5	5	5	3	1	3	1	4	4	1	3	1	3	1	1	2	4	1	3	1	1	4	1	1	5	5	5	5
761	경북의대	3	1	27	5	5	3	20191113	2	1	TR	동그라미	1	동그라미 심플형	1	4	5	5	5	4	5	4	4	4	4	5	4	4	5	5	4	5	4	5	5	5	4	5	5	4	4	4	3	4	5	3	3	4	3
781	경북의대	3	1	27	5	5	3	20191113	1	2	RT	동그라미	1	동그라미 심플형	1	3	3	4	4	4	5	5	4	4	5	4	4	5	4	5	4	4	4	3	3	3	3	4	4	5	4	4	3	4	3	4	4	3	3
5	가톨릭의대	4	2	28	6	5	3	190918	1	3	RB	네모	1	네모 트래버스	11	5	4	4	4	4	4	5	4	5	5	4	3	3	3	3	3	5	4	4	3	3	4	4	4	3	4	4	4	4	4	3	2	3	2
35	가톨릭의대	4	1	28	6	5	3	190918	3	4	BC	에스	2	에스 심플형	4	3	3	3	3	3	3	3	3	3	3	2	3	2	2	2	2	2	2	2	2	4	3	2	3	4	3	3	3	3	3	3	3	3	3
40	가톨릭의대	4	1	28	6	5	3	190918	1	2	RT	동그라미	2	동그라미 심플형	1	4	4	4	4	4	3	3	4	4	4	3	3	3	3	3	4	4	3	3	4	4	3	4	3	3	3	4	4	3	1	2	1	4	3
649	관동의대	6	2	28	6	5	3	20190903	4	1	CR	동그라미	2	동그라미 심플형	1	3	3	3	3	3	3	3	3	3	2	2	3	2	2	2	2	1	2	1	4	3	3	3	4	4	2	3	2	2	3	5	5	2	2
659	관동의대	6	1	28	6	5	3	20190903	3	1	BR	동그라미	2	동그라미 심플형	1	4	4	4	4	4	4	4	4	4	3	3	3	3	3	3	3	3	3	3	3	4	4	4	4	4	4	4	4	4	4	2	2	2	2
810	경북의대	3	1	28	6	5	3	20191113	4	1	CR	동그라미	2	동그라미 심플형	1	5	4	4	4	5	4	4	3	3	4	3	3	3	2	3	4	2	3	4	3	5	4	2	5	5	1	4	2	2	3	4	4	3	4
595	관동의대	3	2	29	6	5	3	20190830	3	2	BT	동그라미	1	동그라미 트래버스	9	3	2	3	4	4	3	2	2	2	2	5	5	4	3	4	4	4	3	3	3	3	4	4	4	4	3	5	5	5	4	5	4	4	4
601	관동의대	3	1	29	6	5	3	20190830	3	1	BR	동그라미	2	동그라미 심플형	1	4	4	4	4	4	4	4	4	4	4	3	3	2	4	2	3	3	3	3	4	4	4	4	4	4	4	5	4	5	4	3	3	2	2
613	관동의대	3	1	29	6	5	3	20190830	2	4	TC	세모	1	세모 심플형	2	3	4	3	4	3	2	2	3	3	4	4	5	4	3	4	4	3	4	5	4	2	2	4	3	3	4	5	3	4	4	3	4	3	3
390	건양의대	5	2	30	6	5	3	20190918	2	3	TB	동그라미	2	동그라미 중첩형	17	3	3	4	2	2	3	1	1	4	2	4	4	4	5	5	5	5	3	5	5	4	5	3	4	4	2	4	4	3	3	4	4	3	3
440	건양의대	2	2	30	6	5	3	20190904	3	4	BC	동그라미	2	동그라미 심플형	1	3	4	4	4	4	4	3	4	3	3	3	4	2	5	4	4	3	3	3	5	5	5	5	5	5	4	4	3	5	5	4	4	4	3
681	관동의대	4	1	30	6	5	3	20191105	1	4	RC	동그라미	1	동그라미 중복형	13	4	4	4	4	4	5	5	5	4	5	4	4	4	4	4	4	4	4	4	4	4	4	4	4	4	4	4	4	4	1	2	4	3	3
700	관동의대	4	1	30	6	5	3	20191105	2	4	TC	네모	1	네모 심플형	3	3	3	3	3	3	3	3	3	3	3	4	4	3	4	4	3	3	4	3	4	3	3	3	3	3	3	3	4	4	2	3	3	4	4
715	관동의대	4	1	30	6	5	3	20191105	1	3	RB	동그라미	2	동그라미 심플형	1	2	2	2	2	1	2	2	2	2	1	1	1	1	1	1	1	1	1	1	1	2	1	1	2	1	1	1	1	1	3	1	1	1	1
774	경북의대	3	1	31	6	5	3	20191113	3	1	BR	동그라미	2	동그라미 심플형	1	4	4	4	4	5	3	4	4	4	5	3	3	4	4	3	3	3	3	3	4	5	4	5	5	5	5	5	3	5	5	3	3	4	3
775	경북의대	3	1	31	6	5	3	20210520	1	3	RB	동그라미	2	동그라미 몰입형	5	5	5	5	5	5	5	5	5	5	5	2	4	2	4	5	2	4	3	1	2	5	4	4	4	4	2	4	2	4	4	2	5	1	4
648	관동의대	6	1	34	6	5	3	20190903	1	4	BC	동그라미	1	동그라미 심플형	1	4	4	4	4	4	3	4	4	5	3	3	3	3	3	3	3	3	3	3	3	2	3	3	4	3	2	4	3	2	2	2	2	2	2
638	관동의대	6	2	36	6	5	3	20190903	2	3	TB	세모	1	세모 심플형	2	3	2	3	3	3	3	3	4	4	2	4	2	3	2	4	4	4	5	2	5	3	3	4	2	4	5	2	5	3	2	1	3	1	1
219	가톨릭의대	3	2					20190918	1	4	RC	동그라미	1	동그라미 심플형	1	4	4	4	4	4	4	4	4	4	4	3	4	3	4	3	3	4	4	3	3	4	3	3	4	4	3	4	3	3	4	4	4	4	4
269	가톨릭의대	3	1					20190918	4		.	에스		에스 심플형	4	4	4	4	3	4	5	3	4	3	5	4	3	5	4	3	5	4	3	5	4	4	3	5	4	3	5	4	3	5	4	3	4	5	3
11	가톨릭의대	4	2					190918	1	4	RC	동그라미	2	동그라미 몰입형	5	5	5	4	5	5	4	3	4	4	4	3	3	3	3	3	3	3	3	3	3	4	3	4	4	4	3	4	4	4	4	5	5	5	5
73	가톨릭의대	1						190916	3	1	BR	동그라미	2	동그라미 심플형	1	4	3	4	4	4	4	4	4	4	4	3	3	3	4	4	4	3	3	3	4	4	4	4	4	4	3	4	4	4	4	4	4	4	3
76	가톨릭의대	1	1					190916	3	1	BR	네모	2	네모 몰입형	7	4	4	4	3	5	4	5	5	4	3	3	4	1	5	4	3	3	3	3	4	5	5	5	4	4	5	5	5	5	5	4	4	3	2
134	가톨릭의대	2						190920	2	1	TR	동그라미	2	동그라미 중복형	13	5	5	3	4	5	3	3	3	3	4	4	4	3	4	4	5	4	4	3	5	5	3	3	3	4	4	3	5	2	2	3	4	3	2
137	가톨릭의대	2	1					190920	3	1	BR	네모	2	네모 몰입형	7	3	4	3	3	3	2	4	4	2	3	2	3	2	3	2	4	4	3	3	2	4	4	3	3	2	4	4	3	2	2	2	2	4	3
170	가톨릭의대	2	2					190920	1	2	RT	동그라미	1	동그라미 심플형	1	5	4	5	4	4	5	4	3	3	5	4	3	4	4	3	5	3	2	3	3	3	3	2	3	2	2	3	3	4	3	2	3	2	4
186	가톨릭의대	3	1					20190918	1	2	RT	동그라미	1	동그라미 몰입형	5	5	3	5	5	5	5	3	3	4	4	3	3	3	3	3	3	3	3	3	3	3	3	3	3	3	3	3	3	3	3	3	3	3	3
213	가톨릭의대	3	1					20190918	1	4	RC	동그라미	1	동그라미 중복형	13	4	4	4	4	4	4	4	4	4	4	3	3	3	4	3	4	3	3	3	4	3	3	4	3	2	3	3	3	3	3	4	3	4	4
243	가톨릭의대	3						20190918	1	4	RC	동그라미	1	동그라미 심플형	1	5	5	5	5	5	5	5	5	5	5	3	3	3	3	3	3	3	3	3	3	2	2	2	2	2	5	3	5	2	1	3	3	5	5
256	가톨릭의대	3						20190918	3	1	BR	동그라미	2	동그라미 중복형	13	3	3	3	3	4	3	3	3	3	4	3	3	3	3	3	3	3	3	3	3	4	4	4	3	4	3	3	3	3	3	2	2	2	2
271	가톨릭의대	3	2					20190918	1	3	RB	동그라미	2	동그라미 심플형	1	4	4	4	4	4	4	4	4	4	4	4	3	3	4	4	4	4	3	3	4	3	4	4	5	4	4	4	4	3	4	2	2	4	3
286	건양의대	4	1					20190902	2	3	TB	.	2	그림 없음		5	5	5	5	5	5	2	3	5	5	5	5	5	5	5	5	5	5	5	5	5	5	5	3	5	5	5	5	5	5	1	4	2	1
324	건양의대	4	2					20190902	3	2	BT	세모	2	세모 심플형	2	4	3	3	4	2	2	2	1	1	4	4	4	3	2	4	5	4	2	5	4	4	4	4	3	5	4	5	4	5	5	2	4	3	2
331	건양의대	4	1					20190902	3	4	BC	에스	2	에스 트래버스형	12	4	3	4	4	4	4	4	4	4	3	2	3	2	4	4	3	2	4	3	5	4	4	5	5	5	5	5	5	3	2	3	3	5	5
334	건양의대	4	2					20190902	1	4	RC	에스	2	에스 중첩형	20	4	4	4	4	3	3	3	3	4	4	3	3	3	3	3	3	4	3	3	4	4	3	3	3	4	3	3	4	3	3	3	3	3	4
368	건양의대	3	2					20190903	1	3	RB	동그라미	2	동그라미 트래버스	9	4	4	4	4	4	4	4	4	4	4	4	4	4	3	3	3	2	3	3	3	3	3	4	4	4	3	4	4	3	3	3	2	4	3
375	건양의대	3	2					20190903	1	3	RB	동그라미	2	동그라미 심플형	1	5	5	5	5	5	5	5	5	5	5	3	3	3	3	4	4	4	5	5	5	5	5	5	5	5	5	5	5	5	5	5	5	5	4
383	건양의대	5						20190918	2	1	TR	네모	1	네모 트래버스	11	4	4	4	4	4	4	4	4	4	5	4	5	4	4	4	5	5	3	4	5	4	3	4	4	3	3	4	5	4	4	2	2	3	3
394	건양의대	5	2					20190918	1	2	RT	에스	2	에스 심플형	4	5	5	5	5	5	5	5	5	5	5	5	5	5	4	4	1	1	5	5	5	5		5	5	5	1	4	4	2	2	2	4	4	5
400	건양의대	5						20190918	4	2	CT	.	2	그림 없음		4	4	2	2	2	4	3	2	3	4	4	3	3	3	3	4	5	4	4	5	4	4	4	3	3	3	3	4	4	4	5	5	5	5
403	건양의대	5						20190918	1	2	RT	동그라미	1	동그라미 중첩형	17	4	4	4	4	4	4	4	4	4	4	3	3	3	4	4	3	4	4	3	4	4	4	3	3	4	4	3	4	3	2	2	2	3	2
422	건양의대	2	1					20190904	1	2	RT	에스	1	에스 심플형	4	5	5	4	5	4	3	5	4	4	5	3	5	3	4	4	5	4	2	3	3	2	2	2	5	3	5	4	4	1	5	4	4	4	3
426	건양의대	2						20190904	2	4	TC	에스	1	에스 중복형	16	3	4	3	4	3	4	4	3	4	4	5	5	5	5	5	5	5	5	5	5	3	3	3	3	3	3	4	4	3	3	2	4	4	3
428	건양의대	2						20190904	2	4	TC	세모	2	세모 컴플렉스형	30	4	5	4	4	5	3	3	4	3	5	5	4	4	4	4	3	4	5	5	4	3	4	4	5	4	5	4	3	4	4	4	4	3	3
430	건양의대	2						20190904	2	1	TR	세모	1	세모 중첩형	18	3	4	3	4	4	3	3	3	3	3	3	4	3	4	4	3	5	3	3	4	2	3	4	5	3	3	3	4	3	3	2	4	2	2
439	건양의대	2						20190904	1	4	RC	동그라미	2	동그라미 심플형	1	5	5	4	4	5	4	4	4	4	4	4	4	5	4	2	3	4	4	4	3	5	4	4	4	4	2	4	2	4	3	4	4	4	2
441	건양의대	2						20190904	4	1	CR	.	2	그림 없음		3	3	4	4	4	3	4	4	4	3	3	3	2	3	3	3	3	3	3	4	4	2	4	3	3	2	3	1	2	2	4	5	3	4
453	건양의대	1	1					20190905	3	4	BC	동그라미	2	동그라미 심플형	1	3	4	3	3	5	1	4	4	2	2	1	1	1	4	4	3	3	2	1	4	5	4	4	5	5	4	4	4	4	4	3	4	3	4
499	건양의대	1	2					20190905	3	1	BR	.	2	그림 에러		3	4	4	2	3	3	5	5	4	2	1	1	2	5	4	2	1	1	1	5	4	5	5	5	4	5	5	4	5	5	4	2	1	1
502	한림의대	3	1					20191105	3	2	BT	동그라미	1	동그라미 심플형	1	4	4	4	4	4	4	4	4	4	4	5	5	5	4	4	4	4	4	4	4	5	5	4	5	4	5	4	4	5	5	3	4	3	3
507	한림의대	3						20191105	1	2	RT	.		.		5	5	5	5	5	5	5	5	5	5	5	5	5	5	5	5	5	5	5	5	5	5	4	5	5	4	5	5	5	5	3	3	4	3
512	한림의대	3						20191105	3	1	BR	에스	2	에스 중첩형	20	4	4	4	4	4	4	4	4	4	4	3
516	한림의대	3						20191105	1	3	RB	동그라미	2	동그라미 심플형	1	5	5	5	5	5	5	5	5	5	5	4	4	3	5	4	3	5	2	3	4	4	4	4	4	4	4	4	4	4	4	3	3	3	4
521	한림의대	3						20191105	2	1	TR	동그라미	1	동그라미 심플형	1	4	4	4	4	3	4	5	4	5	5	5	5	4	4	4	5	5	5	5	5	4	5	3	3	4	5	5	5	4	1	5	5	5	3
531	한림의대	3						20191105	1	3	RB	동그라미	2	동그라미 심플형	1	5	5	5	5	5	5	4	4	3	4	4	3	4	3	4	3	4	5	4	4	5	4	4	4	4	3	4	5	3	4	2	4	2	2
605	관동의대	3						20190830	3	1	BR	동그라미	2	동그라미 몰입형	5	4	3	3	3	4	3	3	3	3	3	2	3	2	2	3	2	4	4	3	3	5	4	4	2	4	4	4	3	2	1	1	1	4	1
606	관동의대	3						20190830	1	4	RC	에스	1	에스 트래버스형	12	5	5	5	5	5	5	5	5	4	4	4	5	4	4	4	5	5	4	4	4	4	3	3	3	3	3	4	4	4	4	4	3	4	4
611	관동의대	3	1					20190830	2	3	TB	세모	2	세모 트래버스	10	4	4	4	4	4	3	3	4	3	3	5	5	5	5	5	5	5	5	5	5	5	4	5	5	5	5	4	3	3	3	4	4	4	4
617	관동의대	3						20190830	2		.	세모	1	세모 심플형	2	3	2	2	2	2	2	1	1	2	3	3	2	3	2	2	4	2	2	2	2	2	2	2	2	2	2	2	2	2	2	2	2	2	2
618	관동의대	3	1					20190830	2	3	TB	동그라미	1	동그라미 심플형	1	3	4	3	4	5	2	3	3	3	4	5	4	3	4	4	5	5	5	4	5	2	4	5	4	2	2	5	4	4	3	1	2	4	1
636	관동의대	6						20190903	1	3	RB	에스	1	에스 심플형	4	4	4	4	4	4	4	4	4	4	4	3	3	4	3	2	4	5	3	3	3	4	4	3	3	5	3	4	5	4	4	2	1	2	2
637	관동의대	6	2					20190903	1	4	RC	동그라미	1	동그라미 심플형	1	4	4	3	4	4	3	3	3	3	4	2	4	2	2	3	4	3	2	3	2	1	3	3	3	2	3	2	1	1	1	2	5	2	4
639	관동의대	6						20190903	3	1	BR	세모	2	세모 심플형	2	4	3	3	3	3	2	3	3	3	5	2	2	2	2	2	3	2	3	3	5	4	4	4	3	3	3	5	5	3	3	3	3	3	3
650	관동의대	6						20190903	1	3	RB	에스	1	에스 심플형	4	5	4	5	4	5	3	3	3	4	3	3	3	4	2	3	4	3	2	2	3	4	4	3	4	3	3	3	4	3	3	2	4	2	1
654	관동의대	6						20190903	1	4	RC	동그라미	2	동그라미 심플형	1	4	5	5	4	5	5	4	4	4	5	3	5	4	3	3	3	4	3	3	3	3	3	3	3	5	5	4	3	4	3	4	4	3	4
657	관동의대	6	1					20190903	3	1	BR	동그라미	2	동그라미 심플형	1	4	4	2	4	4	4	2	3	4	3	3	2	3	4	3	2	3	3	3	3	4	4	3	4	4	2	3	4	4	4	2	2	2	3
660	관동의대	6	1					20190903	1		.	동그라미		동그라미 심플형	1	4	4	4	3	4	3	4	4	3	4	4	3	4	4	3	4	3	4	4	3	4	3	4	4	3	3	4	4	4	3	4	3	3	4
663	관동의대	6	1					20190903	1	3	RB	.	2	.		5	5	5	5	5	5	5	5	5	5	3	3	3	3	3	3	3	3	3	3	5	5	5	5	5	5	5	5	5	5	3	4	3	3
664	관동의대	6						20190903	3	1	BR	동그라미	2	동그라미 몰입형	5	5	4	5	4	5	4	5	4	5	4	2	1	2	3	2	2	1	1	1	2	5	5	5	5	5	3	4	4	5	5	3	4	3	4
665	관동의대	6						20190903	3	4	BC	동그라미	2	동그라미 심플형	1	3	3	3	3	4	4	3	3	3	3	3	3	2	4	3	3	3	3	3	3	5	5	5	5	5	5	5	5	3	4	2	2	2	3
667	관동의대	6	1					20190903	1	3	RB	네모	2	네모 심플형	3	5	5	5	5	5	5	3	4	5	5	3	3	2	2	3	3	3	3	3	3	5	3	4	3	4	4	5	5	3	4	2	5	4	4
674	관동의대	4	2					20191105	3	2	BT	동그라미	1	동그라미 중첩형	17	3	4	3	4	4	3	4	3	4	5	5	4	4	4	3	3	4	5	4	4	4	4	4	3	4	3	5	5	4	5	2	2	3	4
677	관동의대	4	1					20191105	1	3	RB	동그라미	2	동그라미 중복형	13	5	4	5	4	5	5	5	4	5	5	5	4	3	4	3	4	3	3	3	4	5	5	4	4	5	4	5	4	5	5	4	3	3	3
678	관동의대	4	2					20191105	3	4	BC	에스	2	에스 심플형	4	4	4	3	4	3	2	3	3	2	3	3	3	2	3	3	3	3	3	3	3	3	3	4	5	3	3	4	5	5	5	3	4	3	4
680	관동의대	4	1					20191105	4	1	CR	동그라미	2	동그라미 심플형	1	4	4	4	4	4	4	3	4	4	3	4	4	2	3	4	4	3	3	4	4	4	4	5	3	4	4	4	4	3	3	4	5	3	4
685	관동의대	4	1					20191105	3	4	BC	동그라미	1	동그라미 심플형	1	3	4	3	4	3	4	4	3	4	3	4	4	5	4	4	3	4	4	4	4	3	4	4	5	4	4	5	5	3	4	4	5	3	4
690	관동의대	4	1					20191105	1	4	RC	동그라미	1	동그라미 탑형	24	4	5	4	4	4	4	4	4	4	4	3	4	4	4	4	4	4	4	4	4	3	4	3	4	4	4	4	4	4	4	4	4	4	4
694	관동의대	4	2					20191105	1	2	RT	세모	2	세모 심플형	2	4	5	4	4	4	4	4	4	5	5	5	4	5	5	4	4	4	4	3	4	5	5	4	4	4	3	3	5	4	5	4	3	4	4
696	관동의대	4	1					20191105	1	3	RB	세모	2	세모 중복형	14	5	5	5	5	5	5	4	4	5	5	3	3	4	3	4	4	3	2	3	3	5	4	3	4	4	3	4	4	4	4	4	3	2	2
698	관동의대	4	2					20191105	1	2	RT	네모	2	네모 중복형	15	4	4	3	4	3	2	4	3	4	4	4	4	3	2	4	4	3	3	4	4	3	4	4	3	2	4	4	3	3	4	2	3	2	2
705	관동의대	4						20191105	3	1	BR	동그라미	2	동그라미 스트레스형	21	4	4	5	4	3	4	4	5	3	4	3	3	3	3	3	4	4	3	3	3	3	4	5	4	4	4	5	5	3	4	4	4	5	4
717	관동의대	4	1					20191105	1	3	RB	동그라미	2	동그라미 심플형	1	4	4	4	4	4	4	4	4	4	4	3	3	3	4	3	3	2	3	3	4	4	3	4	4	4	4	4	4	3	5	2	2	3	3
720	관동의대	4	1					20191105	1	4	RC	세모	2	세모 심플형	2	4	4	4	4	4	4	4	3	4	4	2	2	2	3	3	2	3	2	2	3	4	3	5	3	3	2	2	3	2	4	3	4	3	4
818	경북의대	1	1					20210520	1	4	RC	동그라미	2	동그라미 심플형	1	5	4	4	4	4	4	4	4	4	4	3	3	3	4	4	3	3	3	3	5	4	5	4	3	3	3	3	4	3	4	2	2	4	4
819	경북의대	1						20210520	2	3	TB	네모	2	네모 몰입형	7	4	4	4	4	3	3	3	3	3	3	3	3	3	4	5	5	3	4	4	5	3	3	5	5	3	3	5	5	1	1	2	2	5	1
820	경북의대	3	1					20210520	1	3	RB	세모	1	세모 심플형	2	4	5	4	3	4	4	4	4	4	4	3	4	4	4	4	3	4	3	4	4	4	4	4	4	5	3	4	3	4	4	2	2	2	2
821	경북의대	3	1					20210609	4	3	CB	동그라미	2	동그라미 중복형	13	3	3	3	3	3	3	3	3	3	3	3	3	3	3	3	4	4	3	3	4	3	3	4	3	3	3	4	4	3	4	4	4	4	4
822	경북의대	3	1					20210609	3	1	BR	네모	2	네모 심플형	3	4	4	1	1	5	5	2	4	5	5	2	4	2	2	4	4	2	2	4	4	4	5	3	5	3	5	3	3	5	5	1	3	3	5
[truncated: 10 more columns]
